# Supplementary material for: RNAseq expression patterns of canine invasive urothelial carcinoma reveal two distinct tumor clusters and shared regions of dysregulation with human bladder tumors
Source: BMC Cancer. 2020 Mar 24;20:251. doi: 10.1186/s12885-020-06737-0 (PMC7092566; doi:10.1186/s12885-020-06737-0)
Supplement: Supplementary file 2 — Additional file 2:. Table S1. Expression values of Ensembl genes. [file 12885_2020_6737_MOESM2_ESM.xlsx]

## Sheet: SupT2
Supplemental Table 2. Expression of non-coding genes in iUC tumors compared to normal tissue.
	All tumors			BRAFV595E			BRAFwt
Gene	log2Fold Change	padj		log2Fold Change	padj		log2Fold Change	padj
RLOC_00016374	-10.2674	1.54813e-35		-9.98616	5.06445e-31		-11.4552	1.4199e-17
RLOC_00008221	-9.3642	2.84931e-21		-8.889	1.22917e-18		-10.8061	6.41594e-14
RLOC_00024621	-8.98383	3.86442e-16		-8.64988	5.4071e-14		-10.1624	2.13506e-12
RLOC_00004004	-8.6687	1.71316e-21		-8.09946	1.89486e-20		-11.2963	7.186e-16
RLOC_00026028	-8.62604	6.68817e-17		-8.32978	9.03117e-15		-9.71732	1.40264e-11
RLOC_00004001	-8.3379	1.07124e-15		-7.66893	1.27928e-13		-9.99802	1.40264e-11
RLOC_00014218	-8.28897	8.50825e-12		-7.55732	1.59095e-10		-10.4407	2.07393e-09
RLOC_00019531	-7.9842	4.40865e-11		-7.80678	2.88491e-10		-8.8787	5.24513e-10
RLOC_00019188	-7.91865	3.00066e-17		-7.15073	1.06479e-18		-12.306	5.61988e-18
RLOC_00009184	-7.8905	3.02144e-16		-7.81009	2.81435e-13		-8.59966	4.05768e-10
RLOC_00012675	-7.76981	8.02774e-16		-7.71314	4.1385e-13		-8.21526	5.01718e-08
RLOC_00016751	-7.64838	1.17278e-25		-7.33718	3.92779e-21		-8.84824	1.5459e-25
RLOC_00029275	-7.64303	5.15171e-08		-7.38323	3.92299e-07		-8.70569	3.06261e-09
RLOC_00025941	-7.52242	1.71316e-21		-7.04198	4.53505e-19		-9.40714	2.01661e-11
RLOC_00031280	-7.43057	8.69164e-11		-6.88547	2.12199e-08		-9.35828	1.87438e-19
RLOC_00032481	-7.29793	3.41908e-15		-7.09004	6.28432e-14		-8.08298	2.67844e-08
RLOC_00004345	-7.24319	4.37144e-26		-7.07894	3.53987e-22		-8.10281	7.45334e-20
RLOC_00024789	-7.21235	1.71316e-21		-7.23186	1.01501e-17		-7.51933	6.92903e-18
RLOC_00010051	-7.21104	1.65216e-21		-7.05087	1.1621e-18		-7.85224	2.0962e-10
RLOC_00012908	-7.20377	1.84157e-11		-7.23643	1.80364e-10		-7.35033	9.75703e-06
RLOC_00025083	-7.05108	1.82392e-17		-6.79481	1.44821e-13		-8.13816	5.48502e-19
RLOC_00031279	-7.0403	8.30822e-10		-6.41107	2.02429e-07		-9.40618	2.7815e-24
RLOC_00027394	-6.93659	3.1668e-13		-6.80376	5.37507e-11		-7.79945	5.17523e-10
RLOC_00030608	-6.89809	1.13365e-19		-6.74802	2.25327e-21		-7.77224	5.4346e-12
RLOC_00033562	-6.86556	4.67969e-08		-7.31871	6.35849e-10		-6.73827	5.61676e-05
RLOC_00026764	-6.8189	3.75024e-09		-6.42118	1.10636e-08		-8.06571	3.50997e-08
RLOC_00013311	-6.80481	4.11855e-08		-6.32333	8.5042e-07		-8.22898	1.83896e-07
RLOC_00020745	-6.78243	3.71335e-06		-6.41712	6.70322e-06		-7.98245	6.52413e-06
RLOC_00033010	-6.74278	1.46244e-10		-6.92658	3.1474e-09		-6.64277	1.79108e-05
RLOC_00033202	-6.72506	4.39981e-11		-7.0158	2.15237e-11		-7.07634	2.63068e-10
RLOC_00033011	-6.70166	6.91733e-09		-7.14226	1.11185e-08		-5.47283	0.000616852
RLOC_00002646	-6.67834	4.20058e-09		-6.47724	8.11887e-08		-7.61461	1.07463e-07
RLOC_00011095	-6.63468	9.16161e-14		-6.37724	1.7058e-11		-7.55919	8.71095e-07
RLOC_00026763	-6.63152	1.26679e-08		-6.25594	4.12343e-08		-7.85837	7.55495e-07
RLOC_00023582	-6.57759	4.0236e-08		-6.44603	2.55608e-07		-7.40394	8.97903e-07
RLOC_00002887	-6.57429	3.12823e-10		-6.12464	2.63775e-10		-8.70141	2.33649e-11
RLOC_00033375	-6.54025	7.90711e-10		-6.97024	1.47941e-09		-6.28676	7.40904e-06
RLOC_00033561	-6.4378	1.31231e-07		-6.61296	3.59335e-08		-6.82543	3.49538e-07
RLOC_00006283	-6.41017	4.20128e-10		-5.96665	1.5212e-08		-7.91081	1.29263e-06
RLOC_00031436	-6.38174	1.46275e-10		-5.74281	2.49719e-09		-8.80465	1.0453e-09
RLOC_00012907	-6.34446	1.34437e-05		-6.26676	5.18915e-06		-6.63242	0.000462223
RLOC_00035694	-6.22306	8.42774e-06		-5.89821	6.88347e-06		-7.35265	4.19353e-06
RLOC_00022925	-6.20175	9.16421e-12		-5.89077	1.34207e-11		-7.31741	5.17523e-10
RLOC_00002922	-6.17931	1.15695e-05		-8.06383	3.16988e-10		-5.28998	0.000387949
RLOC_00029728	-6.15162	2.66638e-18		-6.96596	4.47154e-21		-5.75906	5.19447e-11
RLOC_00035050	-6.14027	8.74016e-08		-5.92659	6.55326e-07		-7.07348	8.747e-06
RLOC_00003839	-6.13717	2.06809e-14		-6.421	2.8104e-13		-5.56568	4.85942e-06
RLOC_00014214	-6.12978	3.71315e-08		-5.3122	5.5243e-07		-8.30195	1.30015e-08
RLOC_00017884	-6.08523	4.88501e-12		-5.90244	5.23746e-12		-6.79106	3.50997e-08
RLOC_00025150	-6.081	7.65361e-17		-6.44749	7.67069e-15		-6.27354	1.18453e-16
RLOC_00026802	-6.07392	1.77628e-05		-6.10394	3.2699e-05		-6.57486	0.00123585
RLOC_00011545	-6.04513	0.000137255		-5.8795	0.000428176		-6.91636	0.000982726
RLOC_00034574	-5.9244	1.08223e-13		-6.09972	1.62896e-13		-6.31965	3.20821e-09
RLOC_00009513	-5.92079	3.68108e-09		-6.09757	4.85312e-09		-5.75079	0.000383393
RLOC_00011199	-5.912	9.66473e-07		-5.68557	1.30112e-06		-6.66665	0.000141912
RLOC_00016782	-5.89148	7.99128e-16		-5.6782	2.07333e-16		-6.81461	2.44267e-10
RLOC_00032815	-5.88336	1.86171e-28		-5.86294	1.42702e-25		-6.26279	7.5422e-17
RLOC_00012905	-5.86347	3.7174e-09		-5.19624	6.23011e-09		-8.88863	3.37268e-09
RLOC_00025151	-5.85283	8.62795e-17		-5.81546	1.52491e-14		-6.41608	1.67532e-11
RLOC_00004343	-5.84911	1.4345e-06		-5.77569	3.22526e-06		-6.49687	0.000120855
RLOC_00012910	-5.83841	0.000683757		-5.76144	0.000353125		-6.13824	0.00424095
RLOC_00000117	-5.83576	4.88719e-09		-5.4266	7.59185e-08		-7.49487	1.65866e-05
RLOC_00015005	-5.78958	8.63117e-10		-5.75586	8.21838e-09		-5.93662	0.000204765
RLOC_00024898	-5.72782	1.05269e-08		-5.27646	2.44542e-08		-8.38663	7.16295e-07
RLOC_00017883	-5.72604	1.2449e-11		-5.97715	5.55779e-16		-5.32493	4.71591e-05
RLOC_00004317	-5.71515	3.11849e-06		-5.88847	1.67608e-05		-5.89552	0.000522598
RLOC_00006043	-5.71382	1.03736e-05		-5.5273	4.94896e-05		-6.4937	0.00145257
RLOC_00010000	-5.69862	1.29343e-09		-5.57667	2.12199e-08		-6.24861	9.22329e-06
RLOC_00000189	-5.69599	1.15695e-05		-5.55222	0.000149118		-6.49243	0.000301965
RLOC_00014997	-5.64285	2.54732e-05		-6.35034	2.94972e-05		-5.66533	0.000407141
RLOC_00011543	-5.61645	0.000171983		-4.98482	0.000657871		-7.42187	0.000317996
RLOC_00026721	-5.56313	0.000321097		-5.51343	0.000106889		-5.63555	0.0043288
RLOC_00032099	-5.55866	0.000160817		-5.52907	0.000323544		-5.76676	0.00487797
RLOC_00020306	-5.49402	2.69585e-11		-5.39081	1.92456e-09		-6.13467	6.66046e-10
RLOC_00033451	-5.45579	4.68128e-15		-5.48782	2.15237e-11		-5.83941	1.30306e-10
RLOC_00034968	-5.40189	4.60915e-06		-4.88202	6.74715e-05		-7.07958	4.9468e-05
RLOC_00009407	-5.35103	1.95351e-08		-4.59602	5.58011e-08		-9.16635	2.76633e-09
RLOC_00024622	-5.32211	9.46442e-06		-6.84628	2.06943e-08		-5.09035	1.57312e-05
RLOC_00032807	-5.31045	1.46714e-06		-5.39722	2.00695e-06		-5.38233	0.00184695
RLOC_00025114	-5.28768	0.000117888		-5.20621	0.000305826		-5.77114	0.00490065
RLOC_00025939	-5.26217	2.31891e-06		-4.65883	2.32587e-05		-7.05955	1.86772e-05
RLOC_00013208	-5.25019	9.37511e-14		-6.16572	1.48811e-21		-4.85137	1.25636e-08
RLOC_00033554	-5.16903	0.00295281		-4.83095	0.00291144		-6.34697	0.00260764
RLOC_00032788	-5.15548	2.85302e-08		-5.07805	7.0301e-07		-5.65136	0.000214075
RLOC_00002702	-5.15057	5.94951e-18		-5.1408	1.61824e-20		-5.5168	2.65904e-08
RLOC_00023342	-5.11081	2.35827e-07		-4.78106	2.52053e-06		-6.29776	0.000157524
RLOC_00008663	-5.1108	1.17278e-25		-4.90205	9.95312e-24		-5.95828	7.41499e-14
RLOC_00011240	-5.08556	3.01923e-07		-4.86918	4.86032e-06		-6.03264	0.000349418
RLOC_00023177	-5.07492	7.62755e-09		-5.5174	1.69299e-10		-4.48965	0.000998357
RLOC_00000313	-5.07449	0.0025356		-4.88371	0.0501384		-6.05507	0.000124711
RLOC_00030349	-5.06154	0.000107142		-4.45969	0.000964205		-7.30598	2.1902e-07
RLOC_00006089	-5.03045	2.69907e-21		-4.89822	2.91173e-17		-5.7515	6.32799e-12
RLOC_00014995	-4.94836	0.000167885		-5.52104	0.000368897		-4.77851	0.00155935
RLOC_00009005	-4.94779	7.71769e-10		-4.48168	7.20908e-09		-6.96601	4.3855e-07
RLOC_00016840	-4.94696	0.00666429		-4.95553	0.00273962		-4.17449	0.0729793
RLOC_00017342	-4.89631	5.01794e-05		-5.12734	0.000191849		-4.57359	0.00881315
RLOC_00019548	-4.89461	0.000559801		-4.9119	0.00084812		-4.73699	0.0312385
RLOC_00002768	-4.88604	0.00781781		-4.83308	0.0035858		-4.97872	0.0365789
RLOC_00008672	-4.86022	1.87643e-06		-5.44748	3.01439e-06		-4.215	0.00245121
RLOC_00012236	-4.83707	6.16336e-15		-4.82411	6.50164e-13		-5.08939	1.04662e-06
RLOC_00030008	-4.83223	8.10679e-05		-5.7888	5.41511e-07		-3.96494	0.00869614
RLOC_00017470	-4.81961	2.30088e-08		-4.80396	2.40257e-07		-5.08451	2.47443e-05
RLOC_00034231	-4.81875	0.000190333		-4.56183	0.000295833		-5.84678	0.00222062
RLOC_00013251	-4.81129	5.08215e-07		-4.51752	1.33486e-07		-7.44725	NA
RLOC_00027515	-4.77523	5.0343e-07		-4.43541	1.50478e-06		-6.10022	5.38566e-05
RLOC_00019370	-4.77398	4.43967e-05		-5.15773	5.6681e-05		-4.53796	0.00702132
RLOC_00000265	-4.73946	7.06962e-09		-4.5107	1.96129e-07		-5.58699	1.66433e-05
RLOC_00000119	-4.73359	0.000148274		-4.32614	0.000478003		-6.11494	0.0037176
RLOC_00028685	-4.72714	8.4853e-14		-4.72258	2.12161e-10		-5.05705	1.36253e-09
RLOC_00031592	-4.70675	0.000291198		-4.54586	0.000836475		-5.36529	0.00698957
RLOC_00016378	-4.70545	0.000264105		-4.71928	0.000434037		-4.02053	0.0603016
RLOC_00014421	-4.699	0.000601744		-4.41195	0.000939429		-5.72198	0.00512753
RLOC_00027957	-4.69692	6.72429e-10		-4.78905	3.16701e-10		-4.87302	3.25417e-06
RLOC_00034917	-4.68815	3.1247e-05		-4.11513	0.000299522		-6.37779	7.0262e-05
RLOC_00029767	-4.68102	8.58557e-07		-4.96141	6.70781e-06		-4.51962	0.00116463
RLOC_00017444	-4.68097	3.66903e-12		-4.49861	1.45893e-09		-5.59185	4.97594e-11
RLOC_00030607	-4.67585	0.000139875		-4.22739	0.000891659		-6.22056	0.00202849
RLOC_00003838	-4.65452	2.46513e-06		-5.10967	3.92299e-07		-4.40303	0.00121634
RLOC_00024816	-4.65289	0.000356502		-4.48175	0.00111987		-5.47493	0.00384188
RLOC_00026794	-4.64909	0.00514547		-4.1568	0.00898479		-6.20784	0.00384188
RLOC_00012906	-4.6251	0.00122777		-4.31842	0.0019466		-5.73968	0.00551789
RLOC_00002920	-4.61302	1.87595e-09		-4.56965	1.27511e-07		-5.19221	1.05987e-07
RLOC_00003240	-4.61232	3.82386e-06		-4.73576	2.04209e-05		-4.80489	0.00274606
RLOC_00002044	-4.60587	0.00254113		-4.45327	0.00162081		-5.02749	0.0183336
RLOC_00000956	-4.60215	0.00877636		-4.43086	0.0151884		-5.55632	0.00436649
RLOC_00032255	-4.50751	0.00429403		-4.49374	0.00212348		-4.2616	0.0765855
RLOC_00032736	-4.49481	1.63171e-06		-4.03948	3.7551e-05		-6.17912	7.28853e-08
RLOC_00013327	-4.44727	0.00295281		-4.21602	0.00738126		-5.46718	0.00845046
RLOC_00002474	-4.44626	8.719e-05		-4.76085	6.10716e-05		-4.48254	7.50823e-05
RLOC_00018227	-4.43752	0.00227125		-4.67647	0.00784152		-1.72896	0.374727
RLOC_00025702	-4.4296	0.000164696		-4.70838	0.000252235		-4.26572	0.0070087
RLOC_00014559	-4.40854	5.30042e-13		-3.94252	2.30306e-11		-6.25063	1.12389e-24
RLOC_00005475	-4.39819	2.6533e-08		-3.81195	3.20681e-09		-7.82734	1.20603e-09
RLOC_00006347	-4.37632	0.00055313		-4.4285	0.00070255		-3.92402	0.0507458
RLOC_00025149	-4.36715	4.11855e-08		-4.62307	1.12299e-07		-4.54196	5.27781e-07
RLOC_00017447	-4.365	0.00143257		-3.98757	0.0021379		-5.30271	0.0194797
RLOC_00016198	-4.33235	2.5739e-05		-4.61472	9.14645e-05		-2.97386	0.0152687
RLOC_00018255	-4.29991	3.61073e-06		-4.40126	1.90485e-05		-4.56961	2.0813e-06
RLOC_00035802	-4.29606	0.000654068		-4.07451	0.00262531		-5.34719	0.00215268
RLOC_00000193	-4.27264	0.00165676		-4.50923	0.00342459		-4.49927	0.00663473
RLOC_00030668	-4.26997	1.9089e-07		-4.41945	1.58587e-06		-3.77713	0.0117711
RLOC_00020837	-4.26289	0.000399349		-4.27574	0.000621982		-4.17901	0.0375864
RLOC_00017843	-4.25475	1.96253e-07		-3.9419	1.48985e-06		-5.45086	0.000982726
RLOC_00016783	-4.25315	4.79252e-05		-3.73035	0.000531554		-6.14413	2.18544e-08
RLOC_00017764	-4.23403	0.0029363		-5.03649	0.00231691		-2.78514	0.121052
RLOC_00020844	-4.2322	7.90711e-10		-3.87961	3.38923e-11		-5.64539	3.28958e-08
RLOC_00002006	-4.2305	1.70659e-08		-4.73225	2.4214e-09		-3.18417	0.00974263
RLOC_00017502	-4.22023	0.000579902		-4.53045	0.00282691		-4.18054	0.00615304
RLOC_00031107	-4.21068	0.00147813		-5.06409	0.000341492		-3.17079	0.0653617
RLOC_00017766	-4.20199	6.61408e-09		-4.83076	1.08753e-10		-3.54113	0.000268901
RLOC_00035638	-4.19382	0.00982314		-4.29519	0.00941888		-2.56863	0.352592
RLOC_00007289	-4.19069	1.52165e-05		-4.26493	1.18483e-05		-4.37663	0.00239636
RLOC_00006700	-4.18164	2.74891e-12		-4.21653	3.97406e-12		-4.52556	1.87295e-07
RLOC_00008670	-4.17644	0.00150162		-4.97733	0.000810202		-3.34544	0.041447
RLOC_00004772	-4.17328	6.679e-07		-4.02105	4.85304e-06		-4.53876	0.00319983
RLOC_00033669	-4.17158	0.00970214		-3.92071	0.00812943		-5.08337	0.0168362
RLOC_00021912	-4.15844	0.000890834		-4.36154	0.00129906		-3.94644	0.0326004
RLOC_00024673	-4.15814	0.00975906		-4.01628	0.00606247		-4.79436	0.0281714
RLOC_00021865	-4.15705	1.33727e-06		-4.46614	2.13024e-06		-4.03142	0.00548014
RLOC_00000153	-4.13692	1.37086e-06		-4.09188	2.47133e-05		-4.80047	0.000123101
RLOC_00033556	-4.12985	7.72417e-07		-5.49165	1.78754e-11		-3.72428	7.13051e-05
RLOC_00014771	-4.09786	0.00681308		-4.18295	0.00656469		-3.01273	0.21596
RLOC_00013952	-4.09647	0.000467021		-3.7665	0.00115136		-5.06873	0.0121735
RLOC_00032593	-4.09622	7.89243e-14		-3.90929	6.67547e-13		-4.89099	3.0524e-06
RLOC_00029863	-4.09105	4.50023e-08		-3.9736	2.12161e-10		-4.67223	0.000297431
RLOC_00009100	-4.0825	3.91085e-07		-3.85671	2.35905e-06		-5.10385	5.9226e-07
RLOC_00009531	-4.07625	6.81172e-05		-3.86387	0.000807511		-5.02294	9.50847e-05
RLOC_00035936	-4.06018	0.00817084		-3.9788	0.0129655		-4.59067	0.0301313
RLOC_00023355	-4.05669	6.72429e-10		-3.67851	1.57066e-08		-5.63983	3.41687e-11
RLOC_00019865	-4.05378	5.06099e-07		-3.6289	2.62683e-06		-6.07721	1.65866e-05
RLOC_00032806	-4.04282	0.00444843		-4.31181	0.00588131		-4.0811	0.0538283
RLOC_00012584	-4.03947	2.31113e-05		-4.86532	2.78195e-06		-3.43117	0.00277753
RLOC_00013509	-4.02861	8.09191e-05		-4.59905	0.000242107		-3.44736	0.00917276
RLOC_00017574	-4.00393	0.00321527		-4.73212	0.0013467		-1.85021	0.304883
RLOC_00030961	-4.00088	0.00146777		-3.99882	0.00381691		-4.31809	0.0539976
RLOC_00023724	-3.99883	0.0045863		-4.38787	0.00246347		-3.72112	0.0280453
RLOC_00035293	-3.9941	1.613e-05		-4.51072	7.80349e-08		-2.52555	0.0748172
RLOC_00009457	-3.98737	1.46654e-08		-3.65057	1.82099e-07		-5.28465	4.09255e-08
RLOC_00001852	-3.97693	5.06184e-05		-4.76938	1.09054e-05		-2.59376	0.0685237
RLOC_00034865	-3.97427	3.03432e-07		-3.48735	4.64929e-08		-5.88605	3.54835e-08
RLOC_00028442	-3.96955	0.00084704		-3.40536	0.00190299		-6.78292	0.000112548
RLOC_00023643	-3.96552	0.000258332		-3.56628	0.00177427		-5.54565	0.000208058
RLOC_00027958	-3.95152	1.48132e-08		-4.16997	5.5501e-10		-3.70641	0.000381701
RLOC_00017880	-3.94982	1.01274e-06		-3.95594	1.47357e-08		-3.87082	0.00252989
RLOC_00020830	-3.93864	3.68108e-09		-3.88961	3.02454e-07		-4.59093	1.85578e-15
RLOC_00002045	-3.93815	4.42874e-06		-3.97534	1.55124e-05		-3.96595	0.00569462
RLOC_00013513	-3.93597	3.07918e-05		-4.6566	6.24013e-06		-3.60904	0.00506399
RLOC_00018668	-3.93301	1.14176e-06		-3.80523	1.96988e-05		-4.76719	3.91643e-06
RLOC_00012694	-3.92052	1.26879e-07		-3.83854	1.94198e-06		-3.89611	0.00305872
RLOC_00008674	-3.91659	2.02676e-08		-3.49391	1.96129e-07		-5.63733	1.68382e-09
RLOC_00014560	-3.89986	2.00651e-14		-3.6444	4.4927e-15		-4.91534	2.07393e-09
RLOC_00002021	-3.89736	0.000304133		-3.9245	0.00202334		0.0844687	NA
RLOC_00014100	-3.87121	7.42436e-07		-4.0831	3.75901e-10		-3.34394	0.0214441
RLOC_00033922	-3.86433	4.53737e-05		-4.03321	2.4624e-05		-0.805658	NA
RLOC_00022336	-3.86195	0.00856008		-3.81992	0.0097494		-3.79631	0.0564334
RLOC_00032501	-3.86159	3.68282e-05		-3.83868	5.89011e-05		-4.04234	0.0240559
RLOC_00019794	-3.85538	0.000906495		-3.8962	0.00261684		-3.81931	0.0449645
RLOC_00034816	-3.84675	0.000101939		-4.3082	9.48161e-05		-3.0827	0.0475319
RLOC_00023637	-3.84545	9.89937e-05		-3.22046	0.000796835		-6.40397	8.49807e-05
RLOC_00033623	-3.84093	6.93423e-05		-4.13432	0.000154236		-4.11459	1.12003e-07
RLOC_00030348	-3.83843	0.00102752		-3.56213	0.0050945		-5.01599	0.00215149
RLOC_00034891	-3.83507	5.80554e-12		-3.50423	3.57097e-10		-5.17871	8.41932e-11
RLOC_00005614	-3.83449	1.36523e-05		-3.7513	0.000186102		-4.52064	3.9483e-06
RLOC_00014344	-3.82092	3.84742e-05		-3.98341	0.000215561		-4.08475	7.50823e-05
RLOC_00019923	-3.81682	0.000405923		-4.07012	0.000568774		-4.1997	0.000208427
RLOC_00007747	-3.80251	2.05991e-05		-4.06685	2.7329e-05		-3.89499	0.00133767
RLOC_00013013	-3.79007	6.16209e-09		-3.77581	3.92257e-09		-4.28164	6.61726e-05
RLOC_00004162	-3.78622	0.00484297		-4.02223	0.00784152		-3.45179	0.0902226
RLOC_00033438	-3.78041	0.000551822		-3.96169	0.000248333		-3.15654	0.100031
RLOC_00017844	-3.77149	0.000132111		-3.40543	0.000260116		-5.45318	0.00163367
RLOC_00026780	-3.76723	1.27091e-06		-3.3069	2.32986e-05		-5.573	4.65135e-07
RLOC_00032160	-3.75102	0.0083365		-4.26227	0.000348067		-2.31677	0.282371
RLOC_00016549	-3.7477	3.88154e-05		-4.13679	0.000142407		-3.26718	0.015087
RLOC_00005981	-3.73839	4.77628e-05		-3.87619	4.53832e-06		-3.9725	0.0032691
RLOC_00023295	-3.73351	3.68282e-05		-4.05899	1.5686e-05		-3.75925	0.0014479
RLOC_00003311	-3.73225	0.000994073		-3.69563	0.00103795		-3.95548	0.0345278
RLOC_00006504	-3.70476	1.96302e-05		-4.35795	1.38548e-05		-2.5077	0.047546
RLOC_00017970	-3.70446	0.00428911		-4.14933	0.000724358		-1.84509	0.329934
RLOC_00002038	-3.69246	0.00701292		-4.72142	0.000121841		-0.950496	0.60007
RLOC_00024202	-3.68792	1.15695e-05		-3.17445	0.000148556		-5.99618	0.000152099
RLOC_00035018	-3.67209	8.76664e-05		-4.07275	4.59449e-05		0.154607	0.951505
RLOC_00022928	-3.65962	0.000120127		-3.91797	0.000340647		-3.54755	0.017862
RLOC_00033621	-3.65933	8.32675e-06		-4.26546	9.57633e-07		-3.59813	1.25636e-08
RLOC_00007352	-3.65589	0.000288767		-3.93015	0.000301915		-3.52149	0.0242856
RLOC_00032816	-3.6493	0.000325925		-3.92495	0.000337482		-3.43862	0.0431121
RLOC_00002919	-3.64365	1.08304e-06		-3.77214	5.61245e-06		-3.96152	2.02176e-05
RLOC_00017166	-3.6363	0.000558178		-3.50997	0.00132592		-3.95894	0.0539976
RLOC_00005355	-3.63226	3.56007e-05		-3.65641	8.28346e-05		-2.32502	0.0755224
RLOC_00024083	-3.6319	0.00122777		-3.43977	0.00341686		-4.54969	0.0184767
RLOC_00009491	-3.62947	2.32241e-06		-3.82287	4.04039e-07		-3.46453	0.00790558
RLOC_00006717	-3.62904	1.5721e-07		-3.85883	1.92727e-10		-3.36545	0.00733841
RLOC_00008530	-3.61854	4.57845e-06		-3.2295	8.98269e-05		-5.20907	4.602e-08
RLOC_00020831	-3.61765	0.00330212		-3.82884	0.00108858		-3.43089	0.0764013
RLOC_00002730	-3.57618	0.000750657		-3.26171	0.00178301		-5.11465	0.00694943
RLOC_00030709	-3.57599	4.59012e-06		-4.32494	1.81352e-10		-3.10573	0.009697
RLOC_00032161	-3.56864	1.48132e-08		-3.26982	3.92299e-07		-4.86712	1.92943e-06
RLOC_00006114	-3.56565	0.0008511		-4.01824	0.000648605		-1.93824	0.220872
RLOC_00009490	-3.52567	0.000162981		-4.15304	7.02041e-05		-3.52225	1.53094e-05
RLOC_00004628	-3.52262	4.42867e-12		-3.70094	5.32962e-11		-3.25288	2.74553e-05
RLOC_00008433	-3.51672	0.00713659		-3.67313	0.00979082		-3.06738	0.123929
RLOC_00002000	-3.51639	0.00829898		-3.10932	0.0152317		-5.31033	0.00476507
RLOC_00024513	-3.51414	6.5755e-06		-3.56832	1.55124e-05		-3.31764	0.0326206
RLOC_00030735	-3.51225	0.00209036		-3.72341	0.00403818		-3.84568	0.0133111
RLOC_00003622	-3.47287	2.73274e-08		-3.56749	1.50639e-09		-2.88468	0.00648843
RLOC_00004136	-3.46655	0.000879268		-3.54858	0.00127562		-3.82289	0.000754327
RLOC_00032813	-3.46193	1.47665e-06		-3.52548	9.39941e-06		-3.5169	0.0021072
RLOC_00004374	-3.46116	0.000401004		-3.67825	0.000616631		-3.70446	0.00504255
RLOC_00030914	-3.4388	2.31891e-06		-3.74263	1.00024e-07		-3.05648	0.00553364
RLOC_00028592	-3.39951	6.30967e-09		-3.0648	3.28867e-08		-4.94832	1.64624e-12
RLOC_00030028	-3.39664	0.00369697		-4.50268	0.000323544		-2.1692	0.153628
RLOC_00025446	-3.38617	4.71523e-05		-2.89217	0.000288029		-5.46954	2.63231e-09
RLOC_00034292	-3.38305	0.000167885		-2.96046	0.00205028		-4.94039	2.95487e-09
RLOC_00017329	-3.38148	6.53516e-06		-3.42196	3.01742e-05		-3.55686	0.00163367
RLOC_00025444	-3.38131	1.04078e-05		-3.79548	8.34094e-07		-2.95893	0.00306887
RLOC_00013014	-3.37651	9.07553e-08		-3.30578	2.81902e-09		-3.91495	0.000582543
RLOC_00015625	-3.37647	0.00467828		-3.08666	0.0123167		-4.20509	0.0391857
RLOC_00034277	-3.36114	0.000104278		-2.93236	0.000303169		-5.31913	4.11695e-05
RLOC_00015417	-3.34948	0.000579902		-3.62585	0.001076		-3.19965	0.0366349
RLOC_00025982	-3.34918	2.5739e-05		-3.57301	5.14766e-07		-2.55631	0.0838571
RLOC_00004164	-3.34446	0.000385995		-3.57189	0.00084812		-3.07432	0.0301285
RLOC_00002435	-3.32873	1.8315e-06		-3.26617	8.40253e-06		-3.79142	0.00026172
RLOC_00031417	-3.32244	3.9975e-05		-3.38939	5.60561e-07		-3.22348	0.0445096
RLOC_00025023	-3.31986	0.000211262		-4.54673	8.24666e-12		-2.06873	0.017821
RLOC_00008268	-3.31398	3.4935e-06		-3.05663	6.85924e-05		-4.41074	5.41391e-07
RLOC_00003934	-3.31312	1.44814e-07		-3.27364	9.2459e-08		-3.88487	0.000157803
RLOC_00006784	-3.30361	3.25669e-09		-3.39334	3.42616e-08		-3.2333	0.00165238
RLOC_00017765	-3.30232	0.00142925		-3.49198	0.00161699		-2.98211	0.108523
RLOC_00013880	-3.29127	0.000131356		-3.66164	7.70592e-05		-2.11604	0.103105
RLOC_00002726	-3.2846	0.000326691		-3.23552	0.000464837		-3.44814	0.0665608
RLOC_00004956	-3.2803	7.38634e-06		-3.9225	3.20247e-07		-2.67866	0.00343061
RLOC_00022851	-3.26709	1.49795e-07		-3.10874	4.96424e-06		-3.78871	0.001857
RLOC_00023326	-3.2481	0.000324203		-2.99848	0.00164734		-4.31943	0.0104956
RLOC_00009530	-3.24806	0.000291718		-2.97741	0.0013342		-4.18226	0.00504255
RLOC_00030851	-3.2307	0.00696786		-3.64374	0.00571643		-1.44908	0.48771
RLOC_00019000	-3.22366	0.000839013		-4.03248	1.22298e-05		-2.88149	0.0179599
RLOC_00006090	-3.21168	1.31457e-11		-3.06398	3.12302e-11		-3.66875	5.23306e-05
RLOC_00029467	-3.20633	0.00829898		-3.18506	0.0141679		-3.72997	0.0552633
RLOC_00028556	-3.19607	0.00197814		-2.87567	0.0082433		-4.48295	0.00563127
RLOC_00010354	-3.19464	0.00676932		-2.93855	0.0154088		-4.35987	0.0620673
RLOC_00019509	-3.19131	0.00325605		-3.61468	0.000272707		0.679103	0.717336
RLOC_00017280	-3.19083	0.000114344		-3.53159	0.000136825		-2.99024	0.0225906
RLOC_00036217	-3.17117	0.00586474		-3.46291	0.00840698		-2.8103	0.0658619
RLOC_00008845	-3.15662	0.00443152		-2.99803	0.00665406		-3.73703	0.0737413
RLOC_00024811	-3.1535	0.00320488		-3.98183	1.6448e-05		-1.56123	0.177854
RLOC_00002915	-3.15026	0.00847985		-3.16008	0.00476153		-2.0642	0.336063
RLOC_00009845	-3.13647	5.82437e-06		-3.23505	7.72902e-05		-3.34512	5.19158e-05
RLOC_00020436	-3.13644	1.36697e-07		-2.78036	1.16797e-07		-4.6935	6.66046e-10
RLOC_00024210	-3.13154	0.000136172		-3.20153	0.00049846		-3.0839	0.0259046
RLOC_00007053	-3.10765	0.00175375		-4.47343	3.55832e-07		-1.89315	0.0249932
RLOC_00019164	-3.09141	0.000582969		-3.0206	0.00169116		-3.46183	0.0353936
RLOC_00016200	-3.08411	0.00939629		-3.01286	0.0191305		-2.01618	0.128252
RLOC_00007524	-3.08334	0.00341365		-3.13018	0.00748177		-3.27167	0.0225906
RLOC_00010001	-3.05543	0.00515219		-3.05537	0.0162819		-3.32764	0.0148839
RLOC_00009625	-3.05096	1.03034e-06		-3.22521	1.40988e-06		-2.87671	0.0120563
RLOC_00029827	-3.04758	0.00548725		-3.12044	0.00541927		-2.69055	0.234385
RLOC_00005234	-3.04703	5.51429e-05		-3.48997	2.66085e-05		-2.32489	0.000422543
RLOC_00025429	-3.04142	5.06762e-06		-2.63362	4.5597e-08		-5.42925	6.66282e-12
RLOC_00015495	-3.03009	0.00122503		-2.80555	0.00675444		-4.06812	0.00303149
RLOC_00033974	-3.0074	0.00234667		-2.78639	0.00955632		-4.02682	0.00026172
RLOC_00013988	-3.0062	0.00185527		-2.88127	0.00168448		-2.59285	0.0946172
RLOC_00027916	-3.00451	9.09809e-05		-2.57269	0.000211052		-4.83327	1.79224e-07
RLOC_00007636	-2.9713	0.000536019		-2.72826	0.00430836		-4.02467	0.000214399
RLOC_00026145	-2.95446	0.00360292		-3.04162	0.00812943		-2.88064	0.0530037
RLOC_00028906	-2.95247	4.67969e-08		-2.86576	3.03364e-07		-3.52974	4.68676e-05
RLOC_00013467	-2.93481	0.000547988		-2.99323	8.62851e-05		-2.68344	0.0635835
RLOC_00033053	-2.93377	0.000158272		-2.82759	0.000841986		-3.50008	0.0106007
RLOC_00023208	-2.91431	9.34492e-06		-2.71748	4.6805e-05		-3.6761	0.000215612
RLOC_00008430	-2.90815	0.00459633		-3.54306	0.000621122		-1.65552	0.310116
RLOC_00032472	-2.88698	0.00378621		-2.8739	0.00460419		-2.59379	NA
RLOC_00023191	-2.87307	9.34492e-06		-2.62524	0.000118902		-3.93791	2.47194e-06
RLOC_00010007	-2.86783	0.00990558		-3.95701	2.32103e-06		-1.49738	0.371839
RLOC_00016670	-2.85484	0.000534754		-2.95958	0.00139003		-2.80402	0.0296097
RLOC_00027519	-2.85067	0.000155456		-2.64515	0.000259372		-3.75021	0.00467596
RLOC_00019383	-2.84875	0.00159356		-2.55721	0.00579558		-4.088	0.00131251
RLOC_00008528	-2.84575	1.6991e-05		-2.50171	2.69899e-05		-4.43421	2.26194e-05
RLOC_00024085	-2.84182	1.85982e-06		-3.24472	1.64467e-12		-1.9629	0.0550946
RLOC_00032790	-2.8414	1.15999e-05		-2.59815	1.34128e-06		-3.85989	0.000232838
RLOC_00014106	-2.83459	0.00122777		-2.62729	0.00316952		-3.62992	0.0429356
RLOC_00035209	-2.8047	8.16054e-08		-2.99851	4.04039e-07		-2.41455	0.000117538
RLOC_00005993	-2.80326	0.00140321		-3.80876	3.24147e-07		-2.42123	0.057028
RLOC_00018998	-2.79625	0.00084704		-3.4905	2.79028e-07		-2.30626	0.0900159
RLOC_00001168	-2.77985	0.00146777		-2.76931	0.00381669		-3.03323	0.0765855
RLOC_00028650	-2.762	2.13845e-06		-2.365	2.23963e-06		-4.52241	1.99918e-09
RLOC_00013626	-2.75363	0.00104735		-2.35325	0.00720456		-4.42534	6.7058e-08
RLOC_00035045	-2.75295	0.00162632		-2.61575	0.00720456		-3.30715	0.0333132
RLOC_00014346	-2.74767	2.97987e-06		-3.05845	1.33486e-07		-2.1929	0.0269216
RLOC_00028428	-2.74204	0.00143191		-3.17207	0.000260116		-2.00402	0.132741
RLOC_00028651	-2.73838	1.31557e-07		-2.45952	2.27091e-07		-3.8899	2.5627e-06
RLOC_00008275	-2.72924	0.00123429		-2.35548	0.00202334		-4.53643	0.00188637
RLOC_00017759	-2.72702	0.000636126		-2.36973	0.00216463		-4.24526	5.19158e-05
RLOC_00034090	-2.72332	0.00373095		-2.38617	0.0148932		-4.13274	0.00166433
RLOC_00034163	-2.72237	4.0313e-06		-2.8342	4.61359e-05		-2.50703	0.0101359
RLOC_00002134	-2.71698	1.95835e-05		-2.89342	2.95789e-05		-2.71402	0.00586432
RLOC_00005788	-2.69625	0.00508009		-3.03696	0.00174361		-0.242193	0.880215
RLOC_00003598	-2.68263	0.00881613		-3.18231	0.000154236		-1.75908	NA
RLOC_00011438	-2.67851	0.00384794		-2.71566	0.00710381		-2.83026	0.081114
RLOC_00013627	-2.66427	0.000618437		-2.41851	NA		-3.73675	0.000121352
RLOC_00030960	-2.66208	0.00361394		-2.62346	0.00324296		-2.12708	0.135043
RLOC_00035892	-2.65626	0.000408347		-2.70189	0.00182389		-2.31081	0.143424
RLOC_00020826	-2.64204	1.27313e-05		-2.4731	0.000113101		-3.43293	3.25417e-06
RLOC_00035587	-2.63508	0.000131562		-2.91774	3.04899e-05		-1.59791	0.179364
RLOC_00005227	-2.61938	0.00181569		-3.09951	0.0010005		-1.56806	0.249071
RLOC_00011488	-2.59406	0.000252379		-2.67033	0.00069287		-2.9696	0.00487755
RLOC_00027518	-2.59093	0.000330169		-2.27894	0.000523054		-4.17607	0.000295488
RLOC_00019385	-2.58874	0.000252817		-2.93153	4.23606e-05		-1.51395	0.0685762
RLOC_00008134	-2.58798	0.00523724		-2.79698	0.00141835		-1.57654	0.32729
RLOC_00034693	-2.57688	0.00982314		-2.61903	0.00261691		-1.68446	0.374287
RLOC_00005654	-2.57334	0.000880702		-2.28651	0.00266607		-3.70314	0.00770999
RLOC_00032101	-2.56597	0.00982314		-2.79291	0.00460183		-2.74645	0.0995924
RLOC_00027520	-2.56397	3.31584e-05		-2.36692	0.000405032		-3.4014	0.00335035
RLOC_00011856	-2.54982	0.000890465		-2.60969	0.000260116		-2.6865	0.0582145
RLOC_00005897	-2.52971	0.00131506		-2.67518	0.000476427		-2.49101	0.0332612
RLOC_00034270	-2.52711	0.00435859		-2.35498	0.0166862		-3.13827	0.0307736
RLOC_00028749	-2.51	0.00035305		-2.58787	0.000592452		-2.15625	0.130407
RLOC_00019377	-2.50464	0.000639511		-2.53731	0.000935151		-1.99894	0.121924
RLOC_00026634	-2.49895	0.00640982		-2.58842	0.00845707		-2.557	0.0148766
RLOC_00006389	-2.49298	0.00429798		-2.6395	0.00158631		-1.68694	0.348461
RLOC_00024856	-2.48261	8.45458e-05		-3.11236	3.87886e-11		-0.101811	0.952765
RLOC_00006230	-2.47302	0.00753946		-2.48124	0.0163933		-2.96889	0.0326206
RLOC_00013772	-2.47196	8.21001e-06		-2.31513	0.000102439		-3.08944	0.000146676
RLOC_00017760	-2.46454	0.00241454		-2.15054	0.00536169		-3.79774	0.000972786
RLOC_00006071	-2.4514	3.19734e-09		-2.48528	5.38437e-08		-2.60849	8.37587e-06
RLOC_00029252	-2.44479	5.45615e-05		-2.15377	0.000907194		-3.65103	2.88939e-07
RLOC_00026497	-2.43579	3.00199e-07		-2.43499	2.27803e-06		-2.59857	0.0015164
RLOC_00020823	-2.43067	2.81809e-05		-2.11263	0.000240609		-3.91764	7.4828e-06
RLOC_00029144	-2.39301	2.20855e-06		-2.20808	8.39237e-06		-3.10688	3.05974e-05
RLOC_00024362	-2.38645	1.87864e-05		-2.59008	1.05251e-10		-1.93208	0.0685762
RLOC_00027925	-2.35781	0.00142116		-2.74625	0.000616631		-2.30348	0.0136671
RLOC_00014345	-2.33057	0.00903901		-2.4821	0.00219573		-1.65614	NA
RLOC_00022398	-2.32564	0.0086528		-2.11233	0.0161748		-3.16918	0.0367757
RLOC_00024109	-2.32327	0.00024019		-2.18932	0.00109538		-2.59284	0.01319
RLOC_00029864	-2.31648	0.00982314		-2.59399	0.00982477		-2.37748	0.020697
RLOC_00026502	-2.31514	0.00112718		-2.63725	7.75729e-06		-1.23825	0.32864
RLOC_00006638	-2.31008	0.00815633		-2.44519	0.0081842		-0.797466	0.540254
RLOC_00026925	-2.30194	0.00286372		-2.22905	0.012383		-2.86404	0.00576154
RLOC_00017770	-2.30139	0.00849564		-2.54802	0.00746542		-1.31898	0.434091
RLOC_00023398	-2.29971	0.00575341		-2.22808	0.00951257		-2.8996	0.0150071
RLOC_00007627	-2.29523	0.00607679		-2.24875	0.012673		-2.54171	0.0344129
RLOC_00012131	-2.28933	0.00124018		-2.28933	0.00430836		-1.98249	0.101123
RLOC_00016413	-2.28137	4.69266e-06		-2.17093	6.14773e-05		-2.62644	0.000383393
RLOC_00028038	-2.2744	0.000768116		-2.04449	0.00163482		-3.26268	0.0047083
RLOC_00029466	-2.26511	1.88703e-06		-2.22805	7.39442e-06		-2.80125	5.65632e-05
RLOC_00028040	-2.2586	0.00540441		-1.69141	0.0161587		-4.98085	1.15383e-10
RLOC_00009910	-2.23066	0.00513613		-2.39022	0.00261691		-2.18011	0.114772
RLOC_00016573	-2.22388	0.000536019		-2.30463	0.00154649		-1.37069	0.278817
RLOC_00010916	-2.22325	0.00891992		-1.80266	0.0248652		-4.00578	0.000932087
RLOC_00023121	-2.22213	9.65446e-05		-1.87024	0.00186653		-3.6037	1.42095e-08
RLOC_00023119	-2.22212	3.11414e-05		-1.90177	0.000755689		-3.51411	4.90453e-08
RLOC_00005653	-2.2161	0.000895776		-1.92119	0.00188465		-3.67941	0.000196277
RLOC_00008174	-2.21197	9.81484e-07		-1.95812	2.00732e-05		-3.31257	8.71095e-07
RLOC_00015307	-2.20386	0.00116357		-2.68876	2.41162e-05		-1.60147	0.133753
RLOC_00023120	-2.19852	0.000177856		-1.84738	0.00262531		-3.585	5.41391e-07
RLOC_00027766	-2.19478	0.00140629		-2.52407	0.00102942		-1.96128	0.0854679
RLOC_00013261	-2.18387	0.00575341		-2.19199	0.0107877		-2.21295	0.163969
RLOC_00020800	-2.18111	0.00187792		-2.29344	0.00262531		-2.57737	0.000295488
RLOC_00004971	-2.16682	1.27091e-06		-1.98078	3.30016e-05		-2.9345	2.88939e-07
RLOC_00021765	-2.15985	0.00879853		-2.73483	0.000700608		-1.6646	0.0951407
RLOC_00020410	-2.15657	0.00815633		-2.43657	0.00758645		-1.48733	0.319614
RLOC_00014092	-2.15561	0.00295281		-2.60034	0.000417307		-1.53311	0.17549
RLOC_00020986	-2.1316	0.00368548		-1.8415	0.0190009		-3.40259	1.29986e-05
RLOC_00033553	-2.11779	0.00723363		-1.81412	0.0306077		-3.34074	0.000414202
RLOC_00033367	-2.11182	0.00175375		-2.54466	1.01572e-07		0.904529	0.374727
RLOC_00004511	-2.09121	0.0065133		-2.08536	0.00566269		-2.25008	0.133649
RLOC_00003714	-2.0822	8.11043e-05		-2.09153	0.000181831		-2.15675	0.0136256
RLOC_00032658	-2.07096	0.00148482		-1.89781	0.00920719		-2.71793	0.0164183
RLOC_00011766	-2.06967	0.000132368		-2.21009	2.94972e-05		-1.83443	0.0848448
RLOC_00028981	-2.05385	0.0037043		-1.74639	0.0160393		-3.34522	9.73111e-06
RLOC_00025267	-2.04128	0.00508275		-2.13401	0.0082433		-2.04874	0.109986
RLOC_00019014	-2.02594	0.000121776		-2.28473	1.47602e-06		-1.44354	0.128252
RLOC_00034342	-2.00663	3.40019e-06		-2.03628	6.41815e-06		-1.98248	0.0263543
RLOC_00033593	-2.00472	0.00648302		-2.08409	0.00245628		-1.71452	0.173108
RLOC_00033666	-1.9957	0.0059359		-1.71051	0.0246928		-3.224	3.05974e-05
RLOC_00019376	-1.99255	0.00564821		-1.98416	0.00589688		-2.24754	0.0569081
RLOC_00004830	-1.99226	0.000186946		-2.07382	6.53571e-05		-1.91148	0.0722178
RLOC_00012526	-1.98579	0.00158585		-2.17441	0.000848326		-2.00131	0.0586634
RLOC_00029603	-1.96259	0.00263842		-2.10512	0.00185321		-2.06645	0.0406524
RLOC_00006653	-1.94067	0.00046316		-1.97784	0.000500548		-1.7217	0.0602363
RLOC_00026950	-1.91499	0.000391668		-1.95557	0.000539538		-1.85516	0.0351149
RLOC_00023054	-1.91488	1.85066e-05		-1.85462	0.000272707		-2.22593	0.00454922
RLOC_00005252	-1.90177	7.36493e-05		-1.97494	0.000348067		-1.55352	0.00205062
RLOC_00010355	-1.89102	0.000391668		-1.74393	0.00105761		-2.32973	0.00116463
RLOC_00013989	-1.86884	0.00433065		-2.07865	0.00126047		-1.48632	0.135308
RLOC_00019299	-1.86603	1.63732e-05		-1.67359	0.000354816		-2.70671	3.11416e-05
RLOC_00008615	-1.8567	0.00110201		-1.55917	0.00288268		-3.13499	0.000171645
RLOC_00025824	-1.85544	0.00570383		-1.96158	0.00991702		-1.03014	0.394249
RLOC_00033916	-1.85441	0.00935495		-1.68533	0.0314556		-2.57837	0.0303003
RLOC_00008853	-1.84754	8.35889e-10		-1.81214	9.9231e-08		-1.6411	0.00556056
RLOC_00017551	-1.8464	0.00185148		-1.77467	0.00871289		-2.17208	0.0345278
RLOC_00018732	-1.84138	2.23525e-05		-1.60671	0.000123188		-2.81817	0.000109629
RLOC_00029003	-1.83106	2.74053e-05		-1.89393	4.76037e-05		-1.7088	0.00784855
RLOC_00035553	-1.78391	0.000333693		-2.05892	2.94972e-05		-1.40302	0.0860495
RLOC_00023685	-1.77264	0.00181469		-2.05332	3.83014e-05		-1.15259	0.218025
RLOC_00018194	-1.76821	0.00229966		-1.39708	0.00500498		-3.56457	2.45922e-06
RLOC_00019238	-1.76343	0.00035703		-1.68466	0.00148622		-2.16678	0.00769823
RLOC_00023179	-1.75071	0.00187792		-1.86191	0.00355013		-1.60659	0.158126
RLOC_00009569	-1.73386	0.000452885		-1.52593	0.00313776		-2.61286	0.000682541
RLOC_00029816	-1.72942	8.8191e-05		-1.65841	0.000532561		-2.06703	0.0126066
RLOC_00017825	-1.70387	0.00243361		-1.73619	0.0019494		-1.99655	0.0226601
RLOC_00033871	-1.69287	0.00935495		-1.54956	0.033044		-2.18457	0.0733061
RLOC_00006462	-1.6889	0.00141326		-1.67762	0.00392992		-1.55533	0.0957109
RLOC_00032930	-1.68641	1.70617e-05		-1.47712	2.63874e-05		-2.54105	0.000148686
RLOC_00029834	-1.67171	0.00152626		-1.71606	0.000902149		-1.55196	0.143966
RLOC_00016204	-1.66957	0.000401406		-1.63998	0.00261691		-2.04594	0.00500047
RLOC_00015512	-1.66911	0.00216743		-1.37646	0.00979419		-2.92253	0.000768527
RLOC_00006930	-1.63878	9.47404e-05		-1.63025	2.7329e-05		-1.53731	0.0974525
RLOC_00026788	-1.62855	0.000786758		-1.38764	0.00560001		-2.67509	0.000115835
RLOC_00029465	-1.62715	0.000268826		-1.46475	0.00122751		-2.43052	0.000345684
RLOC_00001677	-1.61838	0.00905677		-1.95139	3.07485e-05		-1.05	0.311357
RLOC_00002360	-1.61395	0.00307338		-1.48138	0.00495462		-2.13325	0.0279654
RLOC_00007503	-1.59189	0.0037061		-1.52413	0.0153753		-1.88493	0.0114242
RLOC_00034695	-1.55545	0.00130017		-1.69128	0.00178301		-1.24735	0.181912
RLOC_00010991	-1.55127	0.00738928		-1.5282	0.0189833		-1.35023	0.0985964
RLOC_00015375	-1.5169	0.00252446		-1.56176	0.0077778		-1.30037	0.0818776
RLOC_00025249	-1.51414	0.00122777		-1.40348	0.000890007		-2.11347	0.0190992
RLOC_00013696	-1.49729	0.0064781		-1.55581	0.0108126		-1.53505	0.0264702
RLOC_00009120	-1.4751	0.00460627		-1.56912	0.00239978		-0.933714	0.291544
RLOC_00011361	-1.4551	0.000330877		-1.51378	9.16787e-05		-1.33065	0.0860495
RLOC_00031800	-1.43789	0.00978846		-1.39788	0.0288829		-1.8111	0.0148928
RLOC_00032835	-1.40618	0.00485804		-1.66455	0.000251971		-1.01135	0.202431
RLOC_00024663	-1.34398	0.0072675		-1.45577	0.0092393		-1.49852	0.00506399
RLOC_00033701	-1.3135	0.00295159		-1.25448	0.007378		-1.55832	0.0735598
RLOC_00024164	-1.31262	0.00308613		-1.28402	0.00638397		-1.66618	0.0330176
RLOC_00013225	-1.31206	0.00524467		-1.0952	0.0145107		-2.1964	0.00383929
RLOC_00005926	-1.31113	7.42436e-07		-1.35335	7.33942e-06		-1.16559	0.0219509
RLOC_00020793	-1.3039	0.00421858		-1.34328	0.0126676		-1.38823	0.0587394
RLOC_00006761	-1.30115	0.00861398		-1.1228	0.0423814		-2.12774	0.00114814
RLOC_00029531	-1.27111	0.000194872		-1.15228	0.0020943		-1.92907	5.65735e-05
RLOC_00020484	-1.26886	0.00179428		-1.34548	9.26604e-05		-1.17576	0.198029
RLOC_00034003	-1.25438	0.00334756		-1.46097	0.000109897		-0.955478	0.205493
RLOC_00028462	-1.15777	0.000357784		-1.06075	0.00407107		-1.73018	0.00137408
RLOC_00005860	-1.14877	0.00452888		-1.17631	0.00669733		-0.98782	0.23726
RLOC_00029463	-1.14873	0.00604249		-1.24163	0.00104467		-1.02536	0.231574
RLOC_00018950	-1.13002	0.00199509		-1.26439	9.14645e-05		-0.56137	0.526149
RLOC_00034921	-1.1124	0.00569803		-0.947892	0.0231338		-1.88576	0.000803749
RLOC_00024161	-1.05294	0.000117994		-1.04128	0.000935151		-1.15124	0.047546
RLOC_00020590	-1.02781	0.00459633		-1.10256	0.00629619		-0.620646	0.449917
RLOC_00013202	1.03828	0.000240868		1.01068	0.00100484		1.53153	0.00515311
RLOC_00033162	1.12051	0.00782739		1.12673	0.0145675		1.71421	0.017583
RLOC_00034688	1.12648	0.00681597		1.22418	0.00608401		1.08102	0.121534
RLOC_00010193	1.17821	0.00626158		1.33297	0.000872156		0.686493	0.452585
RLOC_00030870	1.21898	0.000393396		1.20454	0.00171132		1.46856	0.0129372
RLOC_00014664	1.2452	0.00449626		1.12345	0.01007		2.15536	0.0025501
RLOC_00021461	1.24527	0.000234222		1.21951	0.00104175		1.82312	0.000654057
RLOC_00030022	1.24998	0.00441133		1.38341	0.000222785		0.811393	0.430498
RLOC_00016055	1.2764	0.00922371		1.43616	0.000847817		0.698604	0.464813
RLOC_00012638	1.28772	0.000129948		1.398	5.04572e-06		1.03153	0.198029
RLOC_00014098	1.29705	0.00713659		1.3333	0.0141679		1.1768	0.0958297
RLOC_00011465	1.29815	0.00228981		0.903621	4.94896e-05		2.15363	0.000138107
RLOC_00021494	1.32046	0.000325045		1.29324	0.00129906		1.54573	0.0326202
RLOC_00011453	1.32901	0.0098127		1.00033	0.0179342		2.47173	0.000518222
RLOC_00034233	1.34255	0.00169592		1.50282	1.54907e-05		0.846758	0.289707
RLOC_00028918	1.34652	0.00309655		1.3439	0.0057844		1.88583	0.00872439
RLOC_00004938	1.35437	0.00232209		1.48689	7.06104e-06		0.836993	0.445038
RLOC_00016944	1.37662	0.000215673		1.32933	0.000389963		1.90838	0.00239636
RLOC_00034234	1.40167	0.0020617		1.58444	1.43137e-05		0.678989	0.463011
RLOC_00011639	1.43701	2.92085e-06		1.40564	1.15973e-05		1.56366	0.0117742
RLOC_00013399	1.46492	5.9679e-05		1.3215	0.000639211		1.9976	0.00026401
RLOC_00021582	1.47436	0.00246248		1.51501	0.00710381		1.48744	0.0261228
RLOC_00034673	1.49257	0.000650149		1.4648	0.000256055		1.99195	0.0169436
RLOC_00034675	1.49519	0.0014225		1.39394	0.000956382		2.21854	0.00580669
RLOC_00028091	1.5159	0.000530597		1.59173	4.12303e-05		1.79753	0.0280477
RLOC_00012230	1.56098	0.0041529		1.49511	0.0004519		2.06845	NA
RLOC_00013832	1.57371	0.000218619		1.75895	3.23487e-07		0.837303	0.389378
RLOC_00012409	1.58455	0.00146777		1.17477	7.72097e-05		2.48133	0.00123277
RLOC_00013007	1.58631	8.30514e-06		1.42609	2.59242e-06		2.26486	0.000314209
RLOC_00024554	1.59816	0.00223832		1.55352	0.00175098		2.40102	0.00405848
RLOC_00009197	1.60589	0.000432605		1.61794	0.00118726		2.38155	0.00432424
RLOC_00008776	1.62627	0.00443836		1.62923	0.00783508		2.46523	0.00487755
RLOC_00015459	1.63134	0.00687636		1.90217	0.000487877		0.310934	0.717462
RLOC_00025572	1.63904	0.00489293		1.64051	0.0128368		2.30592	0.000770063
RLOC_00003412	1.66176	0.00510548		1.69256	0.000757924		1.4978	0.201948
RLOC_00021388	1.67098	0.00029539		1.67654	0.000797707		2.85565	1.28027e-05
RLOC_00021583	1.74235	0.000167885		1.74187	0.000802216		2.26238	0.00386505
RLOC_00033035	1.75657	0.0010896		1.71364	0.00263209		2.40172	0.00514149
RLOC_00003674	1.76052	0.0064343		1.63748	0.0110389		2.63889	0.0369593
RLOC_00021490	1.76101	0.000360014		1.67446	0.000717908		2.30658	0.0202117
RLOC_00021631	1.76515	5.67789e-09		1.81327	5.58011e-08		1.63538	0.0131499
RLOC_00011705	1.77264	5.62968e-05		1.74733	0.000609323		2.74985	3.81011e-05
RLOC_00003134	1.77279	0.0098801		1.67519	0.0281511		2.86504	0.0272005
RLOC_00022983	1.79054	0.00242361		1.93517	0.000592797		1.55293	0.156045
RLOC_00009607	1.8056	0.000238663		1.88597	0.000116918		2.36018	0.00118662
RLOC_00007099	1.81533	0.00508009		1.94815	0.00261438		1.19564	0.195028
RLOC_00012722	1.82059	0.000578373		1.39792	0.000143446		3.0211	4.31011e-06
RLOC_00030398	1.84313	0.00829898		1.76718	0.0220722		3.74185	4.03487e-05
RLOC_00003466	1.86654	0.000876277		2.00834	0.00069287		1.69208	0.100735
RLOC_00020405	1.87403	0.000133163		1.77983	0.000143446		2.4996	0.00201081
RLOC_00033347	1.87983	0.000758876		1.95307	0.000648289		2.02144	0.0820914
RLOC_00021709	1.90919	0.00939629		1.70862	0.00814765		2.99564	0.00670954
RLOC_00010281	1.91131	0.000371799		1.82991	0.00233978		2.44993	3.90535e-05
RLOC_00011648	1.916	0.00013877		1.9635	0.000348067		2.36042	0.0118904
RLOC_00026193	1.93097	0.00115804		1.97429	0.00261691		2.51529	0.00363276
RLOC_00018839	1.93107	0.00310936		2.09062	0.00174361		1.50727	0.0713368
RLOC_00011396	1.93338	0.00143257		1.94316	0.00674858		2.26678	0.0805282
RLOC_00021658	1.93576	0.00143257		1.97712	0.0046407		2.77384	0.0106007
RLOC_00013560	1.9429	2.84741e-07		2.04807	7.92237e-11		1.72262	0.0449791
RLOC_00035033	1.94809	0.00362655		1.7926	0.00972268		2.40955	0.00524761
RLOC_00026989	1.97615	0.00114551		2.21049	0.000181098		0.984084	0.181912
RLOC_00006978	1.99147	0.000107583		2.01679	0.000455401		2.83879	0.000593779
RLOC_00033410	1.99963	0.00172132		1.90858	0.00728477		3.45876	0.000217097
RLOC_00023458	2.00109	0.00510548		1.97237	0.0102893		3.6986	0.000137068
RLOC_00019803	2.00692	0.00698576		2.07683	0.00972268		1.47653	0.179364
RLOC_00021585	2.01024	0.00122007		1.97047	0.00278103		2.4292	0.0602549
RLOC_00032302	2.01571	0.000150567		1.99291	0.000892734		1.98957	0.0108451
RLOC_00031377	2.03446	0.000141326		1.93637	0.00118164		2.67345	0.00274082
RLOC_00005315	2.03642	7.72417e-07		2.06726	7.23533e-08		2.62105	0.000778076
RLOC_00011898	2.03888	0.000266993		1.74942	0.000905982		3.2404	0.000114547
RLOC_00029302	2.04384	6.75913e-07		2.23623	4.54484e-08		1.24836	0.053258
RLOC_00028760	2.04831	0.00562977		2.08134	0.00901299		2.54145	0.0126738
RLOC_00031376	2.05464	7.15874e-05		1.81202	4.88513e-06		2.95198	0.0027102
RLOC_00013472	2.06984	0.00228233		1.79165	0.012995		2.49335	0.0125642
RLOC_00020117	2.07004	0.00494686		2.13698	0.00829145		2.97148	0.0204866
RLOC_00011395	2.076	0.00702794		2.01615	0.0223292		2.36432	0.0995924
RLOC_00018957	2.10714	0.00723142		1.96143	0.0224793		2.36625	0.0141657
RLOC_00028097	2.10799	0.00947781		2.36838	0.00072562		0.908276	0.546477
RLOC_00012181	2.11971	0.000987891		1.82971	0.00476153		2.8523	0.000247832
RLOC_00007178	2.12754	0.000421381		1.76838	0.0027527		3.18693	8.14291e-06
RLOC_00021214	2.1434	1.62002e-06		1.94558	7.50517e-07		2.86699	0.00024301
RLOC_00034193	2.16261	0.000358422		2.27791	4.53802e-05		2.08571	0.0585273
RLOC_00033055	2.20844	6.39156e-05		2.33007	2.97126e-05		1.76839	0.132439
RLOC_00022804	2.2085	0.00590536		2.49309	0.000773656		0.697179	0.75528
RLOC_00012161	2.21396	0.00310936		1.70364	0.0125075		3.56215	0.000193962
RLOC_00020903	2.21656	0.00161209		2.31278	0.00294854		2.69169	0.0193648
RLOC_00028807	2.22166	0.000285761		2.20918	0.00127892		3.75064	2.26271e-05
RLOC_00001789	2.22383	0.00035269		2.2441	0.00164631		4.12069	0.000114547
RLOC_00031661	2.22518	0.000529312		2.05065	0.00280518		3.63871	4.30359e-06
RLOC_00013009	2.2272	3.4958e-07		2.26661	5.3825e-07		2.7242	0.000874775
RLOC_00028085	2.23706	0.00180802		2.26033	0.00292457		3.63342	0.00114814
RLOC_00035534	2.24505	0.000110265		2.20604	0.000532354		3.43726	0.00186579
RLOC_00013130	2.25015	0.0003286		2.23259	0.000797078		3.56881	0.000162128
RLOC_00010936	2.2504	0.000101272		2.3838	8.70854e-05		2.42469	0.000505226
RLOC_00005728	2.26136	0.000624187		2.24234	0.00227468		3.49937	0.00211298
RLOC_00020925	2.26579	0.000403219		2.14092	0.000167271		3.43888	0.0021072
RLOC_00030860	2.27833	0.00449626		2.19459	0.013046		6.44203	0.000141912
RLOC_00030536	2.30123	7.83181e-06		2.47204	1.31857e-06		1.74443	0.10264
RLOC_00012179	2.30199	3.7566e-05		2.09882	0.000224014		2.98513	2.74553e-05
RLOC_00005552	2.30309	0.00251787		2.19761	0.00352838		3.08167	0.0729793
RLOC_00018793	2.31173	0.00633143		2.33519	0.00334505		2.93935	0.0293301
RLOC_00005729	2.31654	0.000252323		2.3589	0.000763837		3.33809	0.000489427
RLOC_00014174	2.32428	0.0017716		2.33613	0.00584352		2.69406	0.0236428
RLOC_00032718	2.32789	0.00735349		2.4695	0.00289811		1.67019	0.227814
RLOC_00013133	2.33041	0.000376283		2.33296	0.00197476		4.14577	1.75785e-08
RLOC_00012385	2.33097	1.82339e-08		2.32039	3.12901e-07		2.94755	1.83994e-05
RLOC_00025001	2.33418	3.79278e-05		2.43661	2.51572e-06		2.4994	0.0201276
RLOC_00011058	2.34503	0.00770001		2.38214	0.00541927		3.29393	0.0611818
RLOC_00028867	2.34606	6.30748e-06		2.49844	2.41601e-07		1.79077	0.125649
RLOC_00006440	2.3525	2.21826e-06		2.35462	2.32986e-05		3.38492	0.00249362
RLOC_00033345	2.35993	0.000559817		2.44849	0.000706508		2.76696	0.00873751
RLOC_00033262	2.36143	0.000281113		2.47203	6.04957e-05		2.0923	0.0951129
RLOC_00027053	2.37411	0.00062311		2.6496	0.000101411		1.05949	NA
RLOC_00000007	2.38321	0.000559801		2.50298	0.000648289		1.98408	0.22134
RLOC_00002013	2.38355	0.00494686		2.30892	0.013972		4.71717	1.76157e-08
RLOC_00004677	2.38657	0.00143257		2.23199	0.000872156		4.48386	NA
RLOC_00013132	2.39476	5.21896e-05		2.39039	0.000305826		3.72824	1.03281e-05
RLOC_00025707	2.39661	0.001861		2.1276	0.00814765		4.2238	3.72029e-05
RLOC_00024619	2.40549	0.000522543		2.74145	1.72452e-09		0.183501	0.870505
RLOC_00009773	2.41117	0.00891992		2.67508	0.0027527		0.868853	0.637928
RLOC_00033032	2.41837	0.00460627		2.3406	0.0125509		4.40061	0.000148957
RLOC_00013131	2.41852	8.03308e-05		2.40283	0.000322405		3.84512	1.64531e-05
RLOC_00010213	2.42001	0.00124018		2.5217	0.00095183		2.57754	0.0393681
RLOC_00036056	2.43025	0.00161593		2.20442	0.00118852		2.97943	0.0301285
RLOC_00018689	2.44857	0.00748295		2.53063	0.00378422		2.587	0.129347
RLOC_00012434	2.45566	0.000369696		2.45515	0.00013894		3.74206	0.00446161
RLOC_00033958	2.46982	0.00340127		2.80371	0.000173279		0.324356	0.857525
RLOC_00004650	2.4887	3.90689e-06		2.53556	1.92023e-05		5.16246	1.5537e-05
RLOC_00021337	2.49558	3.77922e-06		2.45816	6.34069e-05		4.02201	6.49895e-07
RLOC_00030432	2.49828	5.36903e-05		2.65464	3.18139e-06		2.22173	0.00555795
RLOC_00028743	2.51046	1.33408e-06		2.57198	9.79864e-06		3.05753	0.000304421
RLOC_00021336	2.51176	5.04336e-08		2.49508	7.15777e-07		3.24584	0.000304097
RLOC_00025964	2.5155	0.00149948		2.48844	0.000764676		4.32277	0.00273859
RLOC_00023851	2.51552	0.00247381		1.83217	0.00748177		4.3825	1.99722e-05
RLOC_00007862	2.52372	0.000393922		2.67798	0.000348067		1.67862	0.124484
RLOC_00022133	2.53325	4.11855e-08		2.58979	5.3825e-07		3.1704	4.4625e-05
RLOC_00016276	2.54071	0.00490048		2.22114	0.00893035		4.12671	0.000383393
RLOC_00010513	2.54332	0.00980183		2.53822	0.0225403		6.25657	0.000215612
RLOC_00007110	2.55502	1.06546e-05		2.79262	3.59689e-06		1.49221	0.0225636
RLOC_00034209	2.55739	0.000876817		2.60338	0.000467547		2.55734	0.049727
RLOC_00019820	2.57226	0.00120426		2.49108	0.00321617		5.869	1.87295e-07
RLOC_00030436	2.57684	5.37976e-05		2.59067	0.000272707		4.01852	3.69687e-07
RLOC_00007212	2.60279	0.00626158		3.00998	1.8535e-07		-1.4944	0.217143
RLOC_00034298	2.60506	2.09024e-07		2.68103	1.72472e-07		2.8374	0.00148588
RLOC_00035080	2.62039	0.00187792		2.50959	0.00247522		4.02729	0.0100202
RLOC_00007490	2.62481	2.26358e-05		2.73444	3.91923e-06		2.93741	0.00648843
RLOC_00011670	2.63818	0.000754853		2.21302	0.00245181		3.73755	0.00382119
RLOC_00020119	2.63911	0.000189809		2.81792	8.09989e-05		2.29432	0.0070087
RLOC_00035533	2.64398	5.80224e-08		2.66887	1.05954e-06		3.33784	7.4828e-06
RLOC_00022805	2.6516	4.79252e-05		2.74762	0.000242107		2.30373	0.090489
RLOC_00012710	2.6755	1.97688e-09		2.62179	4.28088e-09		3.71632	7.4828e-06
RLOC_00021291	2.68512	0.00299982		2.59305	0.00589297		5.67784	9.47175e-09
RLOC_00021738	2.69573	0.000993413		2.64534	0.000945595		3.82094	0.00500047
RLOC_00016872	2.71038	0.000713344		2.87364	0.000222785		2.47292	0.0182156
RLOC_00027644	2.71437	0.000727522		2.64906	0.000664539		3.75921	0.0112599
RLOC_00007294	2.72667	5.23022e-06		2.83887	3.9872e-06		2.62606	0.00129943
RLOC_00001968	2.73654	6.86095e-06		2.97438	5.13971e-10		1.68767	0.0872448
RLOC_00009340	2.75576	0.00388911		2.87562	0.000428053		2.52877	0.192939
RLOC_00014566	2.77196	0.0059359		2.82944	0.00308759		2.98346	0.112622
RLOC_00032646	2.78165	0.000557504		3.21754	5.13971e-10		-0.482081	0.664103
RLOC_00006100	2.80422	0.00801853		2.90796	0.00352488		3.98467	0.086204
RLOC_00022037	2.80636	0.00406675		2.60763	0.00381691		3.61128	0.0151902
RLOC_00035287	2.81285	0.00849431		1.9064	0.0738661		3.53009	0.00088764
RLOC_00031549	2.813	0.000505494		2.97799	0.000310245		2.99806	0.00913642
RLOC_00002216	2.83455	0.00795916		2.80573	0.0150832		1.67745	0.345302
RLOC_00010263	2.86536	0.00115804		2.82845	0.00261691		5.08135	0.000818044
RLOC_00017558	2.89839	0.00508009		2.78125	0.012629		5.98984	0.000780741
RLOC_00030243	2.91121	0.000890834		2.82274	0.00462681		3.83975	0.00125286
RLOC_00016281	2.91964	0.00626158		2.13679	0.0271051		4.93384	2.94268e-05
RLOC_00033206	2.98256	0.000786758		2.50466	0.00510874		3.92464	0.00182978
RLOC_00012165	2.99643	0.000121991		2.65489	5.8784e-06		5.37661	6.07496e-06
RLOC_00027636	3.0042	3.49855e-05		3.06274	0.000106889		4.56969	1.86772e-05
RLOC_00033411	3.00508	0.001907		2.74046	0.00959763		4.90322	3.5081e-06
RLOC_00023463	3.00525	0.00163506		3.41001	0.000143856		0.687705	0.662857
RLOC_00017274	3.01633	1.4685e-06		3.16938	5.76771e-08		2.86506	0.00424095
RLOC_00012433	3.02082	6.08337e-06		3.11087	5.81919e-07		3.55894	0.00481618
RLOC_00000408	3.02535	0.00869387		3.68337	1.48611e-07		-2.16056	0.242098
RLOC_00018936	3.02864	1.5721e-07		3.03821	2.08012e-07		3.94403	0.000208427
RLOC_00035267	3.0377	0.00510532		3.13106	0.00127311		2.6448	0.172958
RLOC_00014302	3.04606	1.80806e-07		3.18339	2.07128e-07		3.29559	3.41255e-05
RLOC_00028226	3.05159	0.000716092		2.81156	0.00352838		3.04652	0.00244051
RLOC_00013488	3.08074	0.000683757		3.23081	0.000502527		4.10031	0.0365789
RLOC_00015088	3.08729	0.00334181		3.14065	0.00365077		5.83909	0.0027102
RLOC_00031453	3.10722	0.00847397		3.16831	0.0131604		4.78835	0.0135178
RLOC_00012384	3.12597	0.00081146		2.79011	0.0026678		3.31134	0.00846415
RLOC_00031836	3.13984	0.00626617		3.00804	0.0154847		4.79788	0.0190992
RLOC_00033247	3.17213	0.000734071		3.28001	0.00119842		3.21141	0.0164183
RLOC_00014565	3.1756	0.00252446		3.02437	0.00150204		3.84657	0.0206328
RLOC_00025975	3.17947	0.000880702		3.02085	0.00354286		4.97759	0.000279014
RLOC_00010474	3.18806	0.000713344		3.02902	0.00272447		4.0294	0.000487575
RLOC_00012370	3.21729	0.000968751		3.26753	0.00138297		2.16096	0.23004
RLOC_00023002	3.23509	0.00228233		3.46224	0.000350369		1.59449	0.513585
RLOC_00027645	3.25195	1.6991e-05		3.42378	1.697e-05		2.50463	0.0788364
RLOC_00032822	3.25354	3.78553e-10		3.18575	3.36537e-08		4.99324	6.58577e-11
RLOC_00030509	3.27189	1.65795e-07		3.4621	2.78445e-09		2.49999	0.0190992
RLOC_00033569	3.28339	7.88578e-07		3.59905	5.80433e-15		1.20834	0.296648
RLOC_00026306	3.28828	4.38425e-05		3.20939	0.000140936		5.70689	5.27874e-05
RLOC_00006801	3.32648	0.000421381		3.39451	0.000280198		5.07217	0.00110473
RLOC_00014009	3.33019	0.00227759		3.4772	0.000248333		3.03737	0.20839
RLOC_00024368	3.35113	0.00179506		3.5173	0.000279745		2.98868	0.184677
RLOC_00014301	3.35812	1.74811e-08		3.52519	8.04353e-10		3.04586	0.00130298
RLOC_00033209	3.38526	2.60287e-05		2.82852	0.000436982		3.59835	0.0010407
RLOC_00006445	3.39739	1.80556e-08		3.19873	1.96129e-07		4.55021	3.25417e-06
RLOC_00030235	3.39953	9.34492e-06		3.43802	3.76041e-07		4.16183	0.00204324
RLOC_00021002	3.40479	0.00526297		3.03099	0.0160862		4.99616	0.00481309
RLOC_00030512	3.44552	4.15619e-06		3.65518	5.22302e-07		2.46253	0.0690108
RLOC_00016218	3.45065	0.00180956		3.42245	0.000802216		5.11618	0.0305086
RLOC_00007302	3.46196	1.52408e-07		3.34712	1.06644e-06		5.67315	4.08149e-10
RLOC_00014290	3.46745	7.26673e-08		3.60291	1.29564e-07		3.67025	0.00100349
RLOC_00005133	3.47902	0.00664324		3.41804	0.0131261		4.80799	0.0159904
RLOC_00033372	3.48705	6.94572e-13		3.57008	1.64247e-11		3.68012	0.00116463
RLOC_00025992	3.52991	1.84436e-06		3.69849	1.10016e-06		2.986	0.00607469
RLOC_00015461	3.53328	1.06546e-05		3.69355	3.1591e-06		3.43515	0.00121985
RLOC_00026231	3.536	3.68282e-05		3.95617	7.16982e-07		1.0918	0.414248
RLOC_00000381	3.58665	6.39156e-05		3.76918	6.39033e-05		2.93479	0.0814584
RLOC_00030234	3.58763	6.21068e-07		3.67009	1.20907e-09		3.82804	0.00274606
RLOC_00017904	3.59908	0.00603069		3.76037	0.00653391		2.23415	0.338119
RLOC_00028637	3.61503	9.79964e-07		3.72798	1.99146e-07		3.93632	0.00165439
RLOC_00034703	3.635	0.00564781		3.00899	0.0352736		5.04778	0.000157803
RLOC_00020362	3.69359	7.41551e-07		3.62576	2.49743e-05		4.80538	2.15164e-05
RLOC_00011632	3.70002	1.6457e-09		3.77278	2.12161e-10		4.01403	0.000195499
RLOC_00021491	3.70258	4.50468e-11		3.78911	4.89303e-11		3.19294	0.000890818
RLOC_00012134	3.76293	0.00035269		3.77908	0.000569512		4.07509	0.0031227
RLOC_00012735	3.77089	2.1909e-08		3.72145	1.36012e-07		5.25389	3.54835e-08
RLOC_00012732	3.77164	5.36962e-12		3.59655	1.90399e-11		5.63866	1.41988e-07
RLOC_00011710	3.81878	0.0028319		3.88533	0.00165075		4.8801	0.0326095
RLOC_00033246	3.84713	4.9029e-06		3.91688	9.42747e-06		4.69597	2.36927e-06
RLOC_00029179	3.84968	0.0035345		3.95103	0.00159299		4.00074	0.102121
RLOC_00017702	3.87213	2.24823e-05		4.19105	7.83248e-10		1.32887	0.494966
RLOC_00031008	3.87218	0.00176594		3.92722	0.00204765		3.86771	0.0752265
RLOC_00007863	3.94028	0.000401406		4.03241	8.98269e-05		4.08403	0.0645498
RLOC_00025959	3.95738	0.000255735		4.45964	1.20907e-09		1.00192	0.666138
RLOC_00034324	3.96719	0.00815633		4.07812	0.00556093		3.61492	NA
RLOC_00026212	3.97185	9.29664e-06		3.11624	1.17671e-05		5.5742	5.41391e-07
RLOC_00010214	4.00896	1.56062e-06		4.28602	7.05939e-11		2.33906	0.0689247
RLOC_00005488	4.01066	1.46834e-05		4.17149	8.34094e-07		3.42137	0.00238947
RLOC_00026862	4.06917	0.00625001		3.92526	0.00767253		5.65836	0.0197781
RLOC_00007175	4.06992	0.000304318		4.27326	6.1434e-05		3.31288	0.0636898
RLOC_00012734	4.07851	2.44519e-10		4.01506	4.62919e-09		8.04611	1.83896e-07
RLOC_00026174	4.08597	1.31957e-06		3.83491	1.67608e-05		5.35463	7.40904e-06
RLOC_00010286	4.0987	7.74119e-05		4.66177	3.45139e-11		0.0820829	0.978533
RLOC_00031823	4.12641	0.000399349		4.1574	0.000238079		5.18599	0.0262781
RLOC_00013606	4.12698	9.02691e-05		4.17403	0.000162645		3.76387	0.0111717
RLOC_00001449	4.13045	0.00103783		4.02151	0.00100341		4.93269	0.0101951
RLOC_00010215	4.14306	2.96755e-05		4.34308	4.04039e-07		2.92497	0.104969
RLOC_00025804	4.15032	0.000795384		4.47997	1.77703e-05		2.57616	0.242098
RLOC_00015702	4.15986	0.00635206		5.73443	0.000179189		1.65125	NA
RLOC_00028737	4.19231	1.87752e-14		4.42746	1.31045e-34		3.03704	8.71074e-05
RLOC_00009782	4.212	0.0012941		4.10483	0.000735997		5.19782	0.0201087
RLOC_00021493	4.24674	8.31534e-12		4.35866	1.81352e-10		4.00673	0.000260126
RLOC_00031254	4.27487	1.28377e-06		4.38876	2.15587e-06		3.17571	0.0522221
RLOC_00030510	4.35335	0.00240249		4.4173	0.00552634		3.5542	NA
RLOC_00000705	4.38514	6.97967e-08		4.57633	8.21838e-09		3.31176	0.019899
RLOC_00032289	4.38823	0.000335386		4.46308	0.000648289		3.69404	0.0848496
RLOC_00016274	4.40267	0.00980183		3.67416	0.0256367		6.22799	0.00663473
RLOC_00026062	4.44921	3.61073e-06		4.33016	2.12634e-06		7.78135	6.49895e-07
RLOC_00023160	4.48279	0.00220271		4.83979	0.000272707		1.63829	NA
RLOC_00032290	4.52125	0.00149071		4.02713	NA		5.66971	0.00788165
RLOC_00009439	4.5364	1.3035e-05		4.5259	1.41382e-05		5.29782	2.52351e-05
RLOC_00022993	4.55589	1.60314e-06		4.36243	4.04039e-07		5.28098	0.000803749
RLOC_00031512	4.56617	0.000163481		4.7641	0.000181831		3.83898	0.0191257
RLOC_00010291	4.58746	0.00673337		3.82609	0.0336852		5.96487	0.00895182
RLOC_00014286	4.62933	0.00540873		4.97269	0.000434037		2.14822	NA
RLOC_00025978	4.68854	1.53744e-05		4.92387	1.32281e-05		8.99557	NA
RLOC_00011865	4.70433	7.02666e-07		4.98758	2.59333e-08		3.14027	0.00656414
RLOC_00004799	4.7426	0.000929998		4.6468	0.00328401		4.76312	0.053113
RLOC_00016275	4.74312	0.00282984		5.0413	0.00194945		3.23911	NA
RLOC_00000736	4.86366	1.68177e-10		4.99911	5.26383e-12		5.08205	0.00024301
RLOC_00032941	4.86396	0.000321097		5.27636	8.76563e-06		3.20438	NA
RLOC_00033721	4.89134	0.000237364		4.04096	0.00573715		5.25511	2.84185e-05
RLOC_00019617	4.9021	0.00159648		5.14581	5.21405e-05		1.52337	0.649175
RLOC_00027050	4.90643	0.00295159		5.16743	0.000162046		1.92761	NA
RLOC_00025958	5.02668	0.00107999		5.4516	7.3641e-05		2.31062	0.560523
RLOC_00014117	5.05981	0.0018138		5.20346	0.0033817		5.46401	0.00696426
RLOC_00010476	5.10916	0.000204905		4.76522	0.000509251		5.91753	0.00472314
RLOC_00006581	5.24781	0.000465319		5.69313	9.10386e-09		-1.62783	NA
RLOC_00023798	5.25973	2.79984e-11		5.24894	7.05939e-11		6.71259	1.83994e-05
RLOC_00003231	5.27308	3.0358e-05		5.4532	1.09246e-06		4.08564	0.0636139
RLOC_00021734	5.30157	4.45678e-06		5.38877	3.34599e-06		8.52045	3.56962e-05
RLOC_00021162	5.33589	0.000618049		5.76043	1.53414e-07		-1.40021	NA
RLOC_00023762	5.38532	1.69846e-16		5.25848	5.42271e-18		6.75483	6.23557e-07
RLOC_00007599	5.39113	0.000137273		5.38213	0.000344532		5.24395	0.0025052
RLOC_00025320	5.45337	7.41551e-07		5.92958	1.97614e-23		-0.636017	0.769645
RLOC_00001517	5.55378	0.000135372		6.07318	2.74224e-07		-0.483986	NA
RLOC_00015390	5.57556	0.000657567		5.64681	9.14645e-05		6.38603	NA
RLOC_00031831	5.64803	8.52592e-06		6.16606	7.07178e-15		-0.83727	0.77268
RLOC_00028375	5.67312	0.00484595		5.45083	NA		5.71434	0.031701
RLOC_00021506	5.80665	0.00106948		6.16722	0.000179189		3.18294	0.381497
RLOC_00023508	5.81015	0.0008511		6.14672	0.000205454		3.37633	NA
RLOC_00018772	5.8529	4.32844e-12		6.24938	1.44756e-25		2.504	0.0653617
RLOC_00022682	6.01082	6.39156e-05		6.39153	1.17393e-06		2.60268	NA
RLOC_00010196	6.08751	0.000224377		4.56034	0.00106347		11.7458	1.46283e-10
RLOC_00001518	6.37003	1.52207e-07		6.76091	9.06802e-11		1.72699	0.238631
RLOC_00009783	6.48999	5.01794e-05		6.36853	2.94972e-05		6.82569	0.00339416
RLOC_00031677	7.06993	1.63732e-05		7.48004	4.91986e-07		2.38485	NA
RLOC_00021592	7.12783	2.72693e-06		7.48338	4.61909e-08		3.69227	NA
RLOC_00008270	7.30009	2.4791e-10		7.54877	2.41772e-11		5.99447	0.000181998
RLOC_00023761	7.3055	9.80155e-11		7.39355	1.13e-11		5.9467	0.000601446
RLOC_00008274	7.34689	1.19999e-06		7.74765	6.69545e-09		2.52204	NA
RLOC_00021505	7.81645	7.72578e-07		8.18684	1.45685e-08		4.42091	0.0586823
RLOC_00025807	8.15618	3.97577e-08		8.37877	6.67192e-10		6.68467	0.180461
RLOC_00018752	8.44107	1.61999e-10		8.95493	1.82629e-13		4.9422	0.00151368
RLOC_00024162	-0.998406	0.00401261		-0.979443	0.00619131		-1.22875	0.0981551
RLOC_00019332	-0.974636	0.000141326		-0.956494	0.00106074		-1.02113	0.0729793
RLOC_00006685	-0.964595	0.00918883		-0.79278	0.0112204		-1.69362	0.00491912
RLOC_00017901	-0.946105	0.00539232		-0.866859	0.0183793		-1.23009	0.101966
RLOC_00002441	-0.923708	0.00174398		-0.911035	0.00439865		-0.878724	0.232419
RLOC_00003112	-0.837306	0.00187792		-0.761377	0.0048745		-0.97202	0.092173
RLOC_00009171	-0.808977	0.00753946		-0.719091	0.0210654		-1.25859	0.0326202
RLOC_00009362	-0.80015	0.000131356		-0.733705	0.00266607		-1.03385	0.0388685
RLOC_00019924	-0.593739	0.00186405		-0.563274	0.013779		-0.764385	0.138187
RLOC_00028004	0.647845	0.00671067		0.716788	0.000426912		0.396986	0.60007
RLOC_00028474	0.680304	0.00241454		0.778908	6.50659e-06		0.445855	0.516589
RLOC_00012663	0.75274	0.00827974		0.790112	0.0159058		0.735875	0.154662
RLOC_00035789	0.787661	0.00570383		0.86049	0.0038525		0.626883	0.338491
RLOC_00012322	0.792163	0.00953703		0.702486	0.033555		1.08994	0.0567249
RLOC_00012380	0.837388	0.00891992		0.848618	0.0135019		0.866574	0.240529
RLOC_00024452	0.947922	0.000139111		0.95303	0.000389022		1.11537	0.0556976
RLOC_00012716	0.949779	0.00486395		0.952548	0.00675444		0.995116	0.148861
RLOC_00012672	0.966986	0.00421858		1.03436	0.00531109		0.700563	0.362604
RLOC_00032440	1.37087	0.0100422		1.47757	0.00728477		1.27656	0.079765
RLOC_00018705	1.66324	0.0101175		1.62077	0.0271051		4.04887	0.000300096
RLOC_00024947	1.42133	0.0101764		1.45584	0.0189833		1.50622	0.123004
RLOC_00022073	2.96815	0.0101764		2.85026	0.023757		5.20992	0.00425589
RLOC_00004870	0.911292	0.0101773		0.856399	0.0133464		1.51722	0.0305392
RLOC_00005726	2.4167	0.0102665		2.13084	0.0128003		5.76939	7.79179e-06
RLOC_00011171	-2.95952	0.0103402		-2.56433	0.0315243		-4.42675	0.0368955
RLOC_00001748	-0.768171	0.0103727		-0.717666	0.0324687		-1.01459	0.0860495
RLOC_00015924	3.36108	0.0103999		2.8631	0.0180267		5.5792	0.00538053
RLOC_00030538	2.32911	0.0104468		2.07906	0.0149452		3.00754	0.0353936
RLOC_00019279	-1.39349	0.0104468		-1.2443	0.0308573		-2.04629	0.0344217
RLOC_00015038	-2.72992	0.0105663		-2.42855	0.0347265		-3.97768	0.00205025
RLOC_00004151	-3.69388	0.0105663		-3.18093	0.0201877		-6.61114	0.00106983
RLOC_00025546	3.27286	0.010627		2.88844	0.0216874		4.63289	0.00998654
RLOC_00017352	-2.23411	0.010627		-2.17525	0.0136529		-2.44378	NA
RLOC_00031249	1.07783	0.0106346		0.941652	0.0246842		1.66856	0.0349824
RLOC_00010300	3.90021	0.0107476		3.77399	0.00901299		5.25838	NA
RLOC_00010811	-1.08963	0.0109621		-0.928392	0.0339464		-1.77529	0.00376184
RLOC_00023449	2.39828	0.0110305		2.22534	0.014469		4.70823	0.0116283
RLOC_00020581	-2.87663	0.0110305		-3.1771	0.00748177		-2.73257	0.180094
RLOC_00016528	-3.86973	0.0110305		-3.82943	0.0135838		-3.50452	0.166442
RLOC_00021223	2.08343	0.0114427		1.55358	0.0349101		3.52731	0.00035138
RLOC_00027931	-4.12449	0.0115332		-5.11329	0.00052236		-2.58839	0.164122
RLOC_00013653	2.99913	0.0115675		2.95455	0.0254003		3.63896	0.0357803
RLOC_00035436	-4.29639	0.0115707		-4.45772	0.00901299		-2.22488	0.714475
RLOC_00011544	-3.76961	0.0115717		-3.60689	0.0199185		-4.6697	0.0373682
RLOC_00018423	-1.37651	0.0116007		-1.2082	0.0137845		-1.99147	0.0307736
RLOC_00022400	-1.13878	0.0116159		-1.0541	0.0296947		-1.53872	0.0452774
RLOC_00020573	-3.71061	0.01164		-3.82553	0.0100279		-2.09456	0.451357
RLOC_00035252	-1.50238	0.0116592		-2.00424	2.33475e-05		-0.703115	0.417181
RLOC_00001374	1.929	0.0116718		1.67337	0.0279235		2.42148	0.106053
RLOC_00035750	-2.59312	0.0116844		-2.63057	0.0133873		-2.96683	0.057028
RLOC_00008371	-1.32821	0.011782		-1.2392	0.0375671		-1.57436	0.052731
RLOC_00024610	1.94116	0.0118077		1.62465	0.01047		3.89829	0.000166588
RLOC_00020608	-1.35587	0.011979		-1.00084	0.0141296		-2.98083	2.56585e-06
RLOC_00022268	2.61964	0.0120844		2.43739	0.0120848		5.14293	0.031701
RLOC_00001203	-1.99864	0.0120844		-1.95734	0.0324133		-2.06891	0.185094
RLOC_00007300	2.84573	0.0121031		2.84108	0.0139549		2.61384	0.071454
RLOC_00015065	1.21015	0.0121762		1.13338	0.0348201		2.05355	0.00891747
RLOC_00005009	1.94999	0.0122372		1.67315	0.0349101		4.42022	2.5627e-06
RLOC_00022377	-2.3028	0.0123391		-1.9534	0.0286735		-4.12605	0.0158149
RLOC_00028778	-1.2101	0.012376		-1.31777	0.00359297		-0.593789	0.552392
RLOC_00014256	-1.91323	0.012376		-1.72108	0.0176785		-2.71549	0.032423
RLOC_00012324	-1.704	0.012376		-1.46107	0.0346007		-2.76107	0.00903435
RLOC_00007124	1.91733	0.0124461		1.41903	0.0125075		4.14912	0.000105872
RLOC_00011131	-4.6593	0.0125785		-4.40882	0.00918656		-5.68668	0.00925592
RLOC_00025960	4.5068	0.0126349		5.0991	0.000657871		-1.29789	NA
RLOC_00032477	4.14073	0.0129084		4.46038	0.00339619		2.26395	NA
RLOC_00011716	4.56354	0.0130832		4.86077	0.00747348		2.72721	NA
RLOC_00029422	1.99297	0.0131796		2.13873	0.00476153		2.17944	0.0330659
RLOC_00029775	1.72018	0.013233		1.5886	0.0224866		3.31548	0.00160807
RLOC_00010301	4.00229	0.0133417		3.76088	0.0161834		5.39959	NA
RLOC_00010973	2.10442	0.0134376		2.0969	0.0326643		1.58224	0.26309
RLOC_00006220	1.73661	0.013454		1.69617	0.0231338		1.76213	0.0664364
RLOC_00028734	-3.37345	0.013454		-3.52149	0.0178709		-2.55229	0.227867
RLOC_00010216	1.24556	0.0134908		1.02087	0.0417299		2.42814	0.000157524
RLOC_00016081	-2.96699	0.0135166		-2.85331	0.0191936		-3.54609	0.0121848
RLOC_00010804	2.63534	0.0135189		2.54884	0.0322054		3.79464	0.0249244
RLOC_00035616	2.45791	0.0135264		2.46366	0.0192259		3.85559	0.000957453
RLOC_00002998	1.70247	0.0135652		1.52634	0.0299459		2.29984	0.0286296
RLOC_00004110	-3.2362	0.013595		-3.48536	0.00970949		-2.33937	0.238631
RLOC_00010259	2.35222	0.013612		2.47964	0.0167424		3.18853	0.0166331
RLOC_00000835	-2.80966	0.0137245		-3.23637	0.00656469		-2.64597	0.135308
RLOC_00016351	2.08634	0.0137245		1.43701	0.0229125		3.36394	0.00333534
RLOC_00017997	4.96928	0.013758		4.26477	0.0630424		5.29319	0.00737147
RLOC_00012391	1.22147	0.0139025		1.21489	0.00228429		1.4482	0.155394
RLOC_00005704	1.71165	0.0139025		1.43509	0.0522401		2.93064	0.000752878
RLOC_00032438	1.40046	0.0139243		1.50686	0.00164734		1.12197	0.319267
RLOC_00000120	-4.29128	0.0139243		-3.98581	0.0150883		-5.23533	0.0353936
RLOC_00022962	2.86659	0.0139268		2.75067	0.0381009		5.82176	0.00079186
RLOC_00012883	-1.01968	0.0139869		-0.79071	0.0587515		-2.023	0.00251788
RLOC_00024487	3.4727	0.014078		3.90865	0.000334835		-0.00319164	0.999189
RLOC_00024618	2.55049	0.0140843		2.84251	0.00275581		1.06372	0.603656
RLOC_00028811	0.735003	0.014263		0.843501	0.00548456		0.51898	0.355752
RLOC_00003350	3.72657	0.014263		3.79984	0.00356691		4.58694	0.219706
RLOC_00034680	-3.85882	0.014263		-4.5511	0.000956382		1.62217	0.27128
RLOC_00029199	-3.85573	0.0144036		-3.42794	0.0351119		-5.32357	0.000101291
RLOC_00021014	0.875457	0.0144036		1.01218	0.00596532		0.288811	0.659396
RLOC_00016059	-1.55754	0.01452		-1.6636	0.0108688		-1.69305	0.0789066
RLOC_00028487	1.77618	0.0150824		1.8047	0.0197039		3.19445	0.00334932
RLOC_00031699	1.01664	0.0150866		1.02779	0.0305158		1.39194	0.0472543
RLOC_00027769	-0.735633	0.0151382		-0.685288	0.0498026		-0.701718	0.283471
RLOC_00029189	-3.42988	0.0151382		-3.47349	0.0384473		-2.39146	0.309882
RLOC_00032174	4.13594	0.0152557		4.28203	0.00613465		3.27303	NA
RLOC_00036088	2.91855	0.0153021		3.3346	0.00211079		0.0595824	0.978533
RLOC_00008869	-3.13688	0.0153021		-3.20833	NA		-3.20689	0.0729793
RLOC_00034148	1.37877	0.0153763		1.61205	0.000652426		0.408492	0.714187
RLOC_00019990	-1.02329	0.0156031		-1.039	0.0252186		-1.09123	0.0878558
RLOC_00034164	-3.85331	0.0156031		-4.09152	0.0272092		-3.65006	0.0814364
RLOC_00007645	-1.28795	0.0156937		-1.52992	0.00127892		-0.493045	0.581321
RLOC_00029078	-0.844615	0.0157943		-0.715866	0.0603967		-1.36567	0.0754329
RLOC_00029170	4.6992	0.0158062		5.00134	0.0029481		2.9797	NA
RLOC_00029158	-1.52066	0.0159258		-1.64116	0.0137406		-0.703452	0.528111
RLOC_00000020	-2.6592	0.016046		-2.39044	0.0380191		-3.9412	0.0326004
RLOC_00015908	-3.81109	0.016046		-3.4816	0.021347		-4.88332	0.0365789
RLOC_00029268	1.41126	0.0162797		1.57051	0.000891659		0.863509	0.474317
RLOC_00011344	-2.45576	0.0165059		-2.55703	0.0266579		-2.74007	0.0721825
RLOC_00020729	-2.10908	0.0165415		-2.16918	0.02931		-1.66634	0.150386
RLOC_00004124	-1.60286	0.0165983		-1.80178	0.00784152		-0.273065	0.85942
RLOC_00030977	-1.29551	0.0166564		-1.62824	0.00146253		-0.853037	0.393405
RLOC_00007457	1.40489	0.0167125		1.18681	0.0603967		1.89843	0.0282907
RLOC_00026487	-3.1378	0.0167865		-2.95665	0.0189833		-3.25727	0.213628
RLOC_00003647	-0.912221	0.0167865		-0.903931	0.000242107		-0.935756	0.318139
RLOC_00025521	-1.76894	0.0167865		-1.88321	0.0145906		-1.48471	0.206402
RLOC_00023181	1.72829	0.0167931		1.91263	0.00220978		0.832965	0.578611
RLOC_00024546	3.19758	0.0167931		2.38419	0.0904073		4.7622	0.00382119
RLOC_00016430	-1.55149	0.0168938		-1.5537	0.0368875		-1.43831	0.152557
RLOC_00026899	2.3335	0.0170322		2.44311	0.0131604		2.32449	0.117942
RLOC_00000422	-1.81728	0.017062		-1.59568	0.0391236		-2.78701	0.0586823
RLOC_00035684	-2.62364	0.0171256		-2.84946	0.025798		-1.98051	0.333901
RLOC_00015837	-2.63438	0.0171256		-2.40131	0.0380191		-3.54317	0.0706702
RLOC_00026220	-2.46405	0.0171256		-3.24313	0.00266607		-2.47083	0.0111482
RLOC_00021737	2.13719	0.0173318		2.16597	0.0209112		2.90317	0.0281292
RLOC_00008278	1.94923	0.0173651		2.05548	0.00783508		1.96922	0.241788
RLOC_00026225	-2.08282	0.0174036		-1.78656	0.0584733		-3.25962	0.00135069
RLOC_00028757	-2.38166	0.0174341		-3.03186	0.00926974		-1.75563	0.250393
RLOC_00011753	1.25499	0.0174341		0.943347	0.0659249		2.29993	7.81939e-06
RLOC_00029712	-2.05381	0.0174341		-2.25675	0.0144879		-1.66069	0.195546
RLOC_00030314	-2.17207	0.0174933		-1.97909	0.0457972		-3.09973	0.0363413
RLOC_00026628	-1.44924	0.0175243		-1.4617	0.0160575		-1.45982	0.179035
RLOC_00035732	4.75277	0.0177341		5.15057	0.000813961		-1.29789	NA
RLOC_00028356	1.5658	0.017864		1.59168	0.0305158		3.65044	0.0239968
RLOC_00013950	2.87832	0.0180038		2.54174	0.0344919		4.47192	0.0273372
RLOC_00012719	2.92722	0.0180912		1.35254	0.194494		4.90595	3.94412e-05
RLOC_00030670	-3.79508	0.0180912		-3.97682	0.0129655		-3.22082	0.199814
RLOC_00022960	4.27249	0.0180912		3.91096	0.067507		5.12621	0.0375085
RLOC_00001656	-4.71983	0.0182148		-3.99282	0.0358263		-6.94755	0.00131251
RLOC_00008398	-2.01583	0.0182148		-2.31101	0.0173123		-1.47905	0.293838
RLOC_00021424	1.69032	0.0182148		1.46802	0.016165		2.77682	0.0108545
RLOC_00004150	-2.82177	0.0182222		-2.48337	0.0500602		-4.29008	0.00451455
RLOC_00019085	4.20878	0.0182855		4.51872	0.0159058		2.2542	NA
RLOC_00015659	-3.216	0.0185598		-3.20566	0.0217232		-2.77703	0.248959
RLOC_00020027	2.28672	0.01856		2.42349	0.0160393		2.86383	0.049371
RLOC_00005041	1.19281	0.0186959		1.17983	0.040658		2.31969	0.000417116
RLOC_00032741	4.00179	0.0190037		3.33549	0.0710249		6.73135	0.000209378
RLOC_00004409	1.4922	0.019084		1.63785	0.0132075		1.51643	0.0322839
RLOC_00009753	1.32328	0.019084		1.28286	0.0356048		2.40778	0.000770063
RLOC_00003896	-3.25889	0.0191146		-2.52019	0.0671131		-5.99436	0.00038875
RLOC_00029249	-0.974086	0.0192308		-1.11277	0.00656538		-0.236763	0.77945
RLOC_00008346	1.7747	0.0192308		1.81464	0.0374993		3.1984	0.00493326
RLOC_00024894	-2.11925	0.0192747		-1.87322	0.0362601		-3.2061	0.0212953
RLOC_00020655	-1.9865	0.0195504		-2.10626	0.0273901		-0.679658	0.623991
RLOC_00024770	-4.0635	0.0195524		-3.83669	0.0160393		-4.60661	0.0453583
RLOC_00021857	3.1963	0.0195866		2.95551	0.0433899		4.78711	0.0342639
RLOC_00006131	-4.19825	0.0195906		-4.00674	0.0159058		-5.06732	0.0290245
RLOC_00000372	2.00723	0.0196194		1.95595	0.044144		3.43479	0.10906
RLOC_00005331	-1.56883	0.0197298		-1.87512	0.00814765		-1.26631	0.240818
RLOC_00005011	1.08245	0.0197894		1.14627	0.0247546		0.980656	0.246028
RLOC_00020546	-1.94021	0.0197894		-2.00158	0.0204247		-1.38807	0.400444
RLOC_00021212	1.7065	0.0198112		1.44227	0.0324469		2.71838	0.0259448
RLOC_00007058	-2.38482	0.019817		-2.76483	0.0131758		-2.5919	0.0216619
RLOC_00027177	-1.55735	0.0198857		-1.71542	0.020958		-1.29148	0.267745
RLOC_00031990	-1.9931	0.0199019		-2.63091	0.00145229		-1.35397	0.173341
RLOC_00007933	1.38028	0.0200524		1.28846	0.0147996		2.6793	0.00307127
RLOC_00022403	3.96369	0.0201704		4.52562	0.00267066		-0.576557	NA
RLOC_00025448	0.669744	0.0201887		0.582339	0.026389		1.10382	0.0814364
RLOC_00025113	-3.17505	0.0202189		-3.36906	0.0324687		-2.46332	0.258904
RLOC_00036092	-3.7794	0.0202427		-3.32792	0.0356961		3.14798	NA
RLOC_00010810	-1.28006	0.020259		-1.00701	0.048412		-2.45775	0.00123551
RLOC_00014884	-1.68378	0.020259		-1.42152	0.0644305		-2.79262	0.0273372
RLOC_00012589	1.00096	0.0203088		1.20391	0.00107533		0.205874	0.758704
RLOC_00012567	1.66398	0.0203088		1.92694	0.00489102		0.428345	0.8078
RLOC_00003640	-1.5755	0.0203545		-1.28556	0.0768246		-2.81934	0.00702132
RLOC_00007910	-2.39673	0.0203545		-2.45029	0.0356767		-1.84994	0.302989
RLOC_00003130	2.2537	0.0203545		2.15002	0.0368027		5.85478	0.00120663
RLOC_00032297	1.24937	0.0203918		1.4357	0.00951257		0.511416	0.420507
RLOC_00021268	3.28756	0.020424		3.09993	0.0490407		4.29617	0.0765855
RLOC_00032536	3.56286	0.0205083		3.25163	0.0163933		4.02868	0.193295
RLOC_00032445	1.37243	0.0205499		1.5432	0.011402		0.628677	0.524121
RLOC_00026319	-1.25394	0.0206242		-1.21206	0.0214586		-1.68968	0.0767242
RLOC_00023593	3.02105	0.0207578		2.70328	0.0608046		4.61788	0.0193579
RLOC_00024594	2.226	0.0208847		2.1582	0.0189292		5.18975	0.0204314
RLOC_00007523	-3.62161	0.0211284		-3.01792	0.0517006		-5.37016	0.017583
RLOC_00018675	1.6419	0.0212166		1.54611	0.0268276		1.79765	0.144438
RLOC_00021320	2.54244	0.021428		1.82574	0.0671167		7.8795	7.77678e-07
RLOC_00030215	-2.17466	0.0214465		-2.45558	0.018555		-1.02702	0.578502
RLOC_00004544	-1.77309	0.0215566		-2.4543	4.51887e-05		-0.175	0.887882
RLOC_00016425	0.912298	0.0215976		1.02562	0.0118911		0.55754	0.464813
RLOC_00006419	-1.47479	0.0215976		-1.49903	0.0331869		-0.438975	0.683954
RLOC_00010292	3.63103	0.0215976		3.30795	0.0572726		5.74648	0.00487755
RLOC_00001444	-3.10726	0.0216439		-2.96629	0.0415686		-3.20115	0.120031
RLOC_00002377	-1.79988	0.0217692		-1.60007	0.0465139		-2.6068	0.0792561
RLOC_00023763	2.01966	0.0220055		1.6879	0.0414585		2.24496	0.0711686
RLOC_00009227	2.16061	0.0220055		2.1811	0.0255171		4.87554	0.011718
RLOC_00014567	3.17118	0.0220055		2.02726	0.0933226		2.92715	0.15001
RLOC_00030537	2.12642	0.022045		2.26118	0.0160393		2.00606	0.379527
RLOC_00020688	-1.26621	0.0221517		-1.07299	0.0751803		-2.08171	0.00619706
RLOC_00023030	-1.29525	0.0222563		-1.26941	0.0339464		-1.42859	0.192078
RLOC_00014163	4.07115	0.0226626		3.59665	0.110589		5.06759	0.0339394
RLOC_00007740	-1.21435	0.0229378		-1.31544	0.00411836		-0.858274	0.474317
RLOC_00032951	0.845181	0.0229884		0.822557	0.0374993		0.894028	0.255354
RLOC_00011512	-2.30084	0.0230091		-2.24128	0.0339464		-2.46894	0.246028
RLOC_00021381	1.53705	0.0230608		1.09059	0.0343986		1.92375	NA
RLOC_00002997	1.24286	0.0231173		1.228	0.0398422		1.11328	0.23731
RLOC_00010536	2.93538	0.0232847		3.09107	0.0102894		2.75923	0.311923
RLOC_00026818	2.18557	0.0233474		2.2198	0.0416117		1.68619	0.185093
RLOC_00014665	1.213	0.023382		1.03555	0.0283394		2.42495	0.00195917
RLOC_00031620	-1.66422	0.0234823		-1.83328	0.000224014		-0.642769	0.706389
RLOC_00019008	-3.09044	0.0234823		-2.95139	0.0578128		-3.97886	0.0299711
RLOC_00023553	-1.37118	0.0235236		-1.29976	0.0448833		-1.86745	0.0591478
RLOC_00016208	1.84144	0.0236793		1.8933	0.0210868		1.67632	0.278566
RLOC_00033300	3.47058	0.023689		3.69184	0.0041608		1.73949	NA
RLOC_00011733	-1.07917	0.0240135		-1.1312	0.0371719		-1.04691	0.284639
RLOC_00003875	-3.78265	0.0241133		-3.12712	0.0706238		-5.75164	0.00335485
RLOC_00020809	2.5124	0.0241367		2.8198	0.00369723		0.845251	0.758704
RLOC_00006544	-1.10916	0.0241367		-1.20856	0.0199207		-0.612236	0.616343
RLOC_00017527	-2.22877	0.024425		-2.11547	0.0745028		-2.15436	0.179941
RLOC_00035904	-2.70232	0.0244404		-2.82493	0.0395476		-2.72163	0.18117
RLOC_00008942	-2.34685	0.0244772		-2.38223	0.0356767		-1.66282	0.418353
RLOC_00010353	-2.48906	0.0249952		-2.31822	0.0631004		-3.06633	0.0730132
RLOC_00023084	0.887602	0.0250563		0.924286	0.0238477		1.31258	0.0715325
RLOC_00002583	-0.647548	0.0250966		-0.651478	0.0507767		-0.522477	0.469085
RLOC_00001618	1.93595	0.0250966		1.69567	0.0511406		4.59758	2.05374e-06
RLOC_00003910	-0.971878	0.0251103		-0.799451	0.0235529		-1.72491	0.0342639
RLOC_00029332	-0.79754	0.0252219		-0.706099	0.0841662		-1.18955	0.0729793
RLOC_00003670	1.38513	0.0252611		1.26137	0.0132715		2.50507	0.0141346
RLOC_00022763	-2.10757	0.0253169		-1.76512	0.0644305		-3.69726	0.00251788
RLOC_00024265	2.50741	0.0253169		2.86638	0.000248333		-0.88595	0.728111
RLOC_00034144	-2.33245	0.0253998		-2.45673	0.0341065		-1.56487	0.449527
RLOC_00007127	1.02189	0.0254797		0.909213	0.0596951		1.44751	0.0234348
RLOC_00022848	-1.90142	0.0255137		-1.85958	0.0168058		-2.02471	0.239846
RLOC_00034446	3.4341	0.0255768		2.85442	0.0696491		6.41705	0.00157962
RLOC_00005354	-3.87427	0.0257745		-3.90383	0.0182644		-0.937122	0.755113
RLOC_00030681	2.05471	0.0257991		1.58357	0.0693037		5.0736	1.77169e-06
RLOC_00023047	1.88101	0.0258428		2.12664	0.00262836		0.374427	0.817333
RLOC_00001589	3.07636	0.0258428		3.41443	0.0116888		0.984263	NA
RLOC_00023035	-1.43692	0.025877		-1.3513	0.032557		-1.69769	0.184746
RLOC_00027531	1.18487	0.0259185		1.46752	0.000312746		-0.0877656	0.934021
RLOC_00028910	1.06029	0.0259185		1.01836	0.0551438		1.58544	0.0187289
RLOC_00014309	2.45486	0.0260108		2.67874	0.0233517		1.48907	0.217138
RLOC_00024221	-2.22077	0.0260108		-2.73571	0.0038933		2.11589	0.176143
RLOC_00002479	-1.56636	0.0260108		-1.54188	0.0404949		-1.70934	0.138668
RLOC_00035994	4.18771	0.0260108		4.56722	0.00574086		1.08228	NA
RLOC_00023823	1.94262	0.0262196		2.00289	0.0375131		3.25477	0.00376027
RLOC_00015388	3.23475	0.0262312		4.0066	0.0173483		4.95106	0.0164742
RLOC_00029632	-2.57128	0.0262312		-3.0548	0.00398592		-0.619452	0.690504
RLOC_00012776	1.88562	0.0262697		1.7941	0.0302686		3.26507	0.0367126
RLOC_00023014	-6.64958	0.0263032		-6.24692	7.33942e-06		-7.69591	7.09857e-07
RLOC_00033118	-2.42441	0.0263172		-3.0497	0.000777129		-0.209886	0.920191
RLOC_00035435	-5.34251	0.0271662		-5.19937	0.0269018		-5.32618	0.299706
RLOC_00025767	2.10766	0.0271662		1.89423	0.0346955		2.00372	0.18706
RLOC_00001680	-1.55092	0.0271682		-2.01651	0.000243713		-0.184541	0.880215
RLOC_00016090	-3.44778	0.0274977		-3.57048	0.0298759		-3.77089	0.032423
RLOC_00036218	-2.57497	0.0275973		-2.7943	0.02931		-2.42547	0.0635867
RLOC_00015805	-2.8337	0.0276058		-3.05424	0.0403573		-2.45228	0.247424
RLOC_00003238	-3.81375	0.0276169		-3.32969	0.0442422		-5.44809	0.031701
RLOC_00029831	-2.57924	0.0276795		-2.99989	0.00478531		2.431	0.196205
RLOC_00023406	-2.21435	0.0279739		-2.72021	0.00957035		-1.1639	0.520949
RLOC_00034843	-1.2499	0.0281277		-1.2031	0.0551438		-1.65409	0.0137585
RLOC_00020186	3.15569	0.028395		3.23937	0.0251043		3.61543	NA
RLOC_00016595	-3.75006	0.028522		-3.38426	0.0371719		-5.07005	0.0562867
RLOC_00035030	2.4692	0.028563		2.49841	0.0183793		5.46421	0.0115578
RLOC_00028260	1.05339	0.028563		0.961062	0.0691795		1.7268	0.0569081
RLOC_00010544	-2.17774	0.028563		-2.03139	0.0785027		-2.92138	0.032423
RLOC_00027657	5.20255	0.028563		5.59823	0.00640053		0.385217	NA
RLOC_00013260	-1.57367	0.0286922		-1.82447	0.0198782		-1.33468	0.26309
RLOC_00025108	1.2253	0.0288908		1.39318	0.00812943		0.554813	0.615138
RLOC_00000772	-2.14787	0.0289152		-2.59902	0.0100255		-1.06577	0.52897
RLOC_00004176	-1.14071	0.0289206		-1.10657	0.0583572		-1.09882	0.271411
RLOC_00005740	-0.916903	0.0290112		-0.701876	0.0522526		-1.83348	0.00734473
RLOC_00002408	-1.48655	0.0291108		-1.59083	0.0339464		-1.12356	0.382878
RLOC_00009917	2.50081	0.0292255		2.47701	0.0356767		2.63426	0.137054
RLOC_00030625	1.95371	0.0295034		1.61865	0.0709022		3.7237	0.00900506
RLOC_00003395	-3.93022	0.0295265		-3.7257	0.0454859		-4.9425	0.0264702
RLOC_00021001	3.01635	0.029644		2.67306	0.0778825		3.76012	0.0218049
RLOC_00016869	4.27488	0.029823		4.21286	0.0403958		5.51593	0.0260246
RLOC_00033631	2.65535	0.029823		2.71071	0.0398422		3.23377	0.145023
RLOC_00008813	-3.98665	0.0299019		-4.02496	0.0346955		-4.24049	0.0593034
RLOC_00033106	1.36216	0.0299531		1.13611	0.0693037		1.67108	0.080713
RLOC_00031145	-2.45888	0.0299531		-3.59398	0.000558193		-1.69096	0.285823
RLOC_00012265	1.57214	0.0299792		1.77309	0.02251		0.64338	0.656679
RLOC_00000741	2.06663	0.0300903		2.26373	0.00492975		1.1474	0.684648
RLOC_00028466	-1.63507	0.030148		-2.08907	0.000728504		0.0314918	0.982153
RLOC_00000014	1.6333	0.0301751		1.85141	0.0228226		0.715377	0.684738
RLOC_00020490	-4.92103	0.0302538		-4.7548	0.0188896		-5.65984	0.0176109
RLOC_00025275	1.55862	0.0302538		1.66295	0.0391344		2.07655	0.0593034
RLOC_00021172	-2.00613	0.0304242		-2.04632	0.0430451		-1.89576	0.362908
RLOC_00023844	-2.1699	0.0304242		-2.23319	0.0651379		-2.33263	0.132439
RLOC_00006694	-1.5921	0.0308753		-1.31896	0.0468325		-3.06909	0.0221437
RLOC_00026961	1.22657	0.0310851		1.43239	0.0125075		0.414111	0.612986
RLOC_00024069	-1.525	0.0310851		-1.37758	0.03934		-2.20937	0.0692224
RLOC_00016631	2.09121	0.0314408		1.77285	0.110695		3.2235	0.00186998
RLOC_00012657	-1.9082	0.0314983		-2.06415	0.0153124		-0.520843	0.775242
RLOC_00021766	-1.72891	0.0315984		-2.15569	0.00378422		-1.24401	0.381224
RLOC_00028984	0.742763	0.0316845		0.684692	0.0701317		1.2822	0.0289605
RLOC_00011991	-2.2215	0.0316845		-2.27622	0.0352736		3.09982	NA
RLOC_00029267	1.42514	0.0317957		1.58166	0.00911209		1.04511	0.353947
RLOC_00035416	-4.01006	0.0319729		-3.90703	0.0235529		-4.03812	0.146238
RLOC_00017861	-4.0346	0.0319729		-3.92003	0.0399592		-2.66504	0.302213
RLOC_00027707	2.44624	0.032195		2.17001	0.0610901		3.47261	0.0342639
RLOC_00013221	-3.01566	0.032195		-2.85526	0.0715149		-3.66684	0.0923784
RLOC_00004278	-2.30696	0.0322274		-2.38393	0.0231412		-1.81025	0.340475
RLOC_00012768	1.41953	0.032229		1.20092	0.0977981		1.55748	0.0366521
RLOC_00026491	-0.898221	0.0322838		-0.901064	0.0284513		-0.93893	0.271721
RLOC_00028282	1.44417	0.0323097		1.28775	0.0778601		2.69622	8.33855e-05
RLOC_00003633	1.8698	0.0323184		1.92289	0.0148932		2.93183	0.096539
RLOC_00028413	-1.02014	0.0326999		-1.01085	0.0730419		-0.937227	0.254204
RLOC_00030455	0.766479	0.0328629		0.825165	0.041657		0.628509	0.299199
RLOC_00007749	-2.69587	0.0328629		-2.52446	0.0435843		-3.08988	0.0698806
RLOC_00027057	-2.74666	0.0330157		-2.67869	0.0593407		-3.37846	0.097677
RLOC_00029473	-1.10029	0.0330157		-0.977329	0.055058		-1.61502	0.0719882
RLOC_00007588	-2.31219	0.0330157		-1.7968	0.060399		-5.87286	0.000324491
RLOC_00006693	3.16199	0.0334016		3.26175	0.0368151		4.37198	0.0730132
RLOC_00012302	-1.92551	0.0335004		-1.52969	0.0874851		-3.6078	0.000220673
RLOC_00011269	1.26855	0.0335487		1.22794	0.0721406		2.64707	0.00183275
RLOC_00012387	0.854153	0.0336077		0.796282	0.0768246		1.24043	0.0497287
RLOC_00033851	-1.41313	0.0337053		-1.91532	0.0027527		-1.13356	0.112819
RLOC_00021972	-0.831551	0.0337053		-0.744399	0.0167179		-1.10137	0.146593
RLOC_00003690	-2.68637	0.0337203		-3.02374	0.0184039		-1.34166	0.54948
RLOC_00027342	1.68144	0.0337272		1.97655	0.00554146		0.0363109	0.987904
RLOC_00027701	2.25385	0.033778		2.46258	0.0214027		0.776742	0.741889
RLOC_00018958	0.832443	0.0338119		0.882041	0.0132075		1.06263	0.203506
RLOC_00019381	-2.47082	0.0339684		-2.87027	0.00686342		-0.548288	0.795642
RLOC_00025200	1.64565	0.03402		1.48444	0.0757861		4.0532	4.80493e-05
RLOC_00004024	-0.767681	0.0341106		-0.624301	0.0656714		-1.17843	0.0678331
RLOC_00017301	2.80404	0.0341106		2.29774	0.127017		4.50987	0.000433951
RLOC_00004149	-2.47723	0.0341106		-2.51082	0.0480562		-2.95834	0.0366349
RLOC_00012995	3.1214	0.0343042		3.05266	0.0511406		3.1973	NA
RLOC_00015688	1.69458	0.0343339		1.7435	0.057331		4.11373	0.00850835
RLOC_00015712	0.927936	0.034354		0.970896	0.0299942		1.04559	0.257954
RLOC_00025950	3.17535	0.0345054		3.39062	0.022223		2.43538	NA
RLOC_00008647	1.85781	0.0345378		1.93973	0.039174		1.43606	0.179364
RLOC_00025980	4.27084	0.0347801		2.3832	0.216266		6.97768	NA
RLOC_00006742	-1.60459	0.0347801		-1.56831	0.0610404		-1.64776	0.198776
RLOC_00033748	3.0796	0.0347801		3.65056	0.00230275		-2.78177	0.162008
RLOC_00014630	1.41916	0.0348695		1.25261	0.0184397		2.21125	0.053113
RLOC_00007976	0.768932	0.034892		0.884144	0.0112431		0.370996	0.621684
RLOC_00007459	1.24836	0.0350039		1.09516	0.0707309		1.67307	0.0350821
RLOC_00032616	-1.91708	0.0353352		-2.07583	0.0269677		-2.17038	0.0658601
RLOC_00003351	3.33702	0.0354368		3.35866	0.0152317		4.40093	0.141791
RLOC_00032842	-2.27503	0.0356347		-3.02173	0.0130204		-0.990685	0.561193
RLOC_00018868	1.51983	0.0356987		1.62908	0.0251043		2.15752	0.102121
RLOC_00003386	2.32037	0.0358898		1.67356	0.12145		3.2684	0.0452774
RLOC_00019409	2.89943	0.0363593		3.25536	0.0150832		0.080565	NA
RLOC_00007591	-1.27026	0.0363775		-1.29138	0.0563897		-1.3619	0.116537
RLOC_00020489	-1.22762	0.0363775		-1.17237	0.0822515		-1.12065	0.253021
RLOC_00001127	2.05427	0.0363775		2.05189	0.0650662		1.88814	0.381447
RLOC_00001234	-2.14153	0.0363775		-2.52763	0.0272889		-1.78263	0.261881
RLOC_00021742	-4.33525	0.0363875		-4.50351	0.0470244		1.55636	0.564589
RLOC_00032315	1.20142	0.0364226		1.20272	0.0626277		0.984246	0.262666
RLOC_00026035	2.31008	0.0364226		1.92765	0.0650976		4.84093	0.0156064
RLOC_00002402	2.56713	0.0364226		2.69497	0.00457955		1.95656	0.498779
RLOC_00011002	-2.25405	0.0365685		-2.54686	0.0369109		-0.967781	0.512403
RLOC_00018174	-1.11935	0.0365962		-0.999574	0.108148		-1.64398	0.0130754
RLOC_00020148	-1.07532	0.0366421		-0.764319	0.0890498		-2.49133	8.11586e-06
RLOC_00006658	0.873018	0.0366421		0.92641	0.0346199		0.886894	0.236148
RLOC_00020643	-0.89888	0.0366971		-0.721731	0.0825364		-1.53704	0.0115578
RLOC_00018450	-4.52583	0.0368942		-4.65748	0.0395476		-3.74926	0.160212
RLOC_00026723	-2.99003	0.0369614		-2.9272	0.0538805		-2.19757	0.167724
RLOC_00032361	3.39412	0.0370258		3.55385	0.0407149		2.55714	NA
RLOC_00006637	-1.99466	0.0374166		-2.0901	0.0384473		-0.536627	0.77268
RLOC_00011752	0.979672	0.0374641		0.787044	0.105148		1.60026	0.0131937
RLOC_00009057	3.55369	0.0375471		3.7297	0.035227		2.33963	NA
RLOC_00015718	3.23612	0.0375954		2.51609	0.0822515		3.51811	NA
RLOC_00022588	-1.47353	0.0375954		-1.83562	0.000583681		-0.853609	0.500097
RLOC_00029421	3.75195	0.0375954		3.85948	0.0299942		2.95764	NA
RLOC_00022924	-2.03488	0.0375954		-2.69478	0.00653205		-2.04711	0.011456
RLOC_00019021	-2.93011	0.0380482		-2.86683	0.0488862		-3.02526	0.244904
RLOC_00002035	1.6685	0.0381326		1.37581	0.0813744		2.42887	0.0455142
RLOC_00032113	1.90771	0.0381326		1.92745	0.0153786		2.75165	0.0813233
RLOC_00012724	1.76823	0.0383877		1.62638	0.0730419		3.64011	0.0131499
RLOC_00016424	0.713828	0.0386365		0.840373	0.0183249		0.232208	0.740265
RLOC_00020646	-1.54211	0.0386698		-1.46774	0.05595		-2.0012	0.0396496
RLOC_00014602	-1.65365	0.0388531		-1.67282	0.0581037		-1.72423	0.202418
RLOC_00033322	-1.11041	0.0388788		-1.05469	0.0231338		-1.35926	0.172091
RLOC_00014276	-1.0502	0.0388799		-1.4214	0.00163918		-0.501691	0.616992
RLOC_00007442	-2.00251	0.0388983		-1.81008	0.0586242		-2.99396	0.0158378
RLOC_00006460	-1.68427	0.0389551		-1.54524	0.0431404		-1.94297	0.140468
RLOC_00034538	3.43689	0.0389893		2.39966	0.14738		5.83248	0.00431277
RLOC_00017086	-1.93696	0.0391581		-2.65459	0.00398592		-1.42044	0.115839
RLOC_00036091	-2.77576	0.039278		-2.64788	0.0655246		3.60935	NA
RLOC_00032661	3.49605	0.0393405		2.51622	0.108682		4.17522	0.0623689
RLOC_00026966	1.22929	0.0393405		1.38951	0.0339464		0.544888	0.411466
RLOC_00015391	3.73813	0.0395182		4.0332	0.0235529		2.59638	NA
RLOC_00030073	2.31857	0.0395182		2.47128	0.0322897		2.93007	0.0894435
RLOC_00033098	-0.783072	0.0396671		-0.675245	0.02031		-1.20525	0.106172
RLOC_00010334	2.06517	0.0396671		1.58785	0.0726604		3.33001	0.0112447
RLOC_00025279	3.11937	0.0396671		3.02714	0.0577211		2.94542	0.31402
RLOC_00032642	3.04438	0.0396671		2.28233	0.12145		3.55532	0.137054
RLOC_00005366	-2.0066	0.0396808		-1.94515	0.042657		-2.04885	0.169936
RLOC_00021469	1.62691	0.0398495		1.77125	0.00702111		1.27004	0.486983
RLOC_00018444	-2.06746	0.0398495		-3.0862	0.000527825		-1.26392	0.239247
RLOC_00019224	-2.80366	0.0398495		-2.96334	0.0380191		-3.01888	0.124957
RLOC_00031047	2.89965	0.0402005		3.14042	0.00773154		0.578338	NA
RLOC_00028113	-1.97793	0.0405981		-1.89569	0.0728077		-2.15074	0.254438
RLOC_00023176	-2.02444	0.0410635		-2.17335	0.017132		-0.153862	0.945671
RLOC_00016729	-2.59897	0.041423		-3.10581	0.0347265		-0.501361	0.849658
RLOC_00031819	-2.74671	0.0416033		-2.86737	0.0351119		-2.95009	0.0998195
RLOC_00001600	-3.96264	0.0417491		-3.44525	0.0638486		-5.59276	0.0363413
RLOC_00002977	2.25789	0.0422609		2.16258	0.0642132		4.46194	0.0307736
RLOC_00000170	-1.87314	0.0424203		-1.73026	0.0957154		-2.37331	0.181912
RLOC_00015611	1.59691	0.0424203		1.67412	0.0445392		1.83685	0.272729
RLOC_00030456	0.952394	0.0425414		1.04081	0.042257		0.789587	0.304354
RLOC_00012188	1.7524	0.0426325		1.77204	0.0400308		1.99403	0.24484
RLOC_00023645	-3.0088	0.0426325		-2.54416	0.0882635		-5.00037	0.0191604
RLOC_00009241	3.60098	0.0431352		4.02941	0.00856503		0.385203	NA
RLOC_00015587	-1.69216	0.0432067		-1.54726	0.0665539		-2.45172	0.0346433
RLOC_00033833	2.13101	0.0432379		2.19249	0.0687535		2.22064	0.093064
RLOC_00028979	1.01739	0.0432554		1.14638	0.0215471		0.80378	0.281339
RLOC_00007120	0.774413	0.0432554		0.734151	0.0991411		0.877235	0.210654
RLOC_00034770	2.47426	0.0433287		2.62685	0.0401792		3.07229	NA
RLOC_00011369	-2.93651	0.0434992		-2.68261	0.0781725		-4.01105	0.0804355
RLOC_00016522	-2.26439	0.0436723		-2.56164	0.0299942		-2.03885	0.299174
RLOC_00011937	1.93115	0.0443154		1.0377	0.209349		3.33184	0.0012368
RLOC_00024206	-1.82446	0.0444463		-1.77969	0.0483263		-2.35394	0.0486199
RLOC_00003245	1.95074	0.0445427		1.81241	0.0894966		3.12126	0.0149769
RLOC_00000662	2.12259	0.0448613		2.48614	0.0109656		-0.202973	0.945603
RLOC_00000382	3.81683	0.0450656		4.27037	0.0102142		-0.576557	NA
RLOC_00019909	-3.33185	0.0451402		-2.51176	0.0809082		-8.49559	1.22906e-07
RLOC_00014264	2.47967	0.0453081		2.28669	0.0819401		4.09601	0.0523917
RLOC_00001437	-2.82841	0.0453942		-2.76826	0.0698556		-2.86958	0.230952
RLOC_00012626	1.19511	0.0454327		1.32529	0.0208101		0.840717	0.514629
RLOC_00016197	-2.78917	0.045751		-2.63989	0.0727138		-3.62525	0.0335732
RLOC_00011359	2.27853	0.0461138		2.22838	0.0808859		5.0676	2.74553e-05
RLOC_00008646	1.87457	0.0464947		1.79431	0.0753534		2.62223	0.0425163
RLOC_00002983	-1.49659	0.046553		-1.62809	0.0392828		-0.264721	0.874214
RLOC_00004980	2.7742	0.0466369		3.16114	0.00606247		-0.543157	NA
RLOC_00019933	0.98165	0.0466511		1.13219	0.0174739		0.715539	0.318774
RLOC_00008797	3.1838	0.0468472		3.46327	0.00923327		1.62848	NA
RLOC_00026101	0.997401	0.0469561		1.09561	0.0269018		0.758934	0.367526
RLOC_00026265	-2.54736	0.0469561		-2.64685	0.0537748		-2.50178	0.273968
RLOC_00032799	1.6564	0.0469561		1.659	0.0718797		1.913	0.213275
RLOC_00021500	2.21871	0.0470341		2.08674	0.108478		5.73143	0.00128572
RLOC_00029258	1.43477	0.0470963		1.33242	0.0918952		3.1218	0.000532729
RLOC_00006434	2.04796	0.0471027		1.89064	0.0933997		4.70718	3.60776e-05
RLOC_00007552	-1.56985	0.0471449		-1.23922	0.123701		-3.11495	0.000100636
RLOC_00035256	2.66586	0.0471449		2.28157	0.118153		4.34735	0.0402038
RLOC_00026706	-2.12181	0.0474299		-1.9095	0.0850436		-2.9663	0.0504205
RLOC_00035859	2.08561	0.0475856		1.82544	0.118228		2.82641	0.0118904
RLOC_00032150	-2.10714	0.0476716		-2.73656	0.00674858		-1.48513	0.409185
RLOC_00032802	1.86002	0.0478105		2.05179	0.031557		1.17999	0.417261
RLOC_00035648	2.40564	0.0481596		2.53661	0.0103009		2.26653	0.39015
RLOC_00011397	1.85392	0.0485808		1.78636	0.0440955		2.79415	0.18485
RLOC_00017755	-0.994434	0.0486163		-0.824616	0.147286		-1.76548	0.000539822
RLOC_00026309	2.3222	0.0486163		2.27372	0.0398422		3.27176	0.169786
RLOC_00002711	-1.59262	0.0491843		-2.00997	6.82747e-05		-0.0459288	0.982153
RLOC_00007176	1.96815	0.0493274		1.97714	0.0601575		1.83835	0.333304
RLOC_00021028	1.48726	0.0493274		1.49448	0.0651379		2.17312	0.200347
RLOC_00007391	0.678872	0.0493644		0.694165	0.0569978		0.778609	0.230607
RLOC_00018240	-1.80011	0.0497404		-1.5628	0.112373		-2.76666	0.117006
RLOC_00021215	1.84114	0.0497967		1.06682	0.15491		4.29226	1.36679e-07
RLOC_00008541	-4.84655	0.0497967		-4.73173	0.0334836		-5.33669	0.0453446
RLOC_00031441	3.75249	0.0500216		4.15818	0.0160393		0.678074	NA
RLOC_00033450	-3.41584	0.0501277		-2.99986	0.0700964		-4.84553	0.0655209
RLOC_00029134	-2.5112	0.0501277		-2.59587	0.0750366		-1.85234	0.360433
RLOC_00029765	0.924067	0.0501971		0.953249	0.0762989		0.909772	0.256422
RLOC_00027280	-3.3993	0.0503632		-3.28942	0.0701317		-3.78304	0.112155
RLOC_00010297	3.4567	0.0506735		3.35345	0.0420452		3.567	0.265155
RLOC_00033321	-1.00546	0.0507376		-0.935874	0.0968762		-1.27592	0.160212
RLOC_00021542	-1.56792	0.0507376		-2.02072	0.00744143		-0.789271	0.531554
RLOC_00017302	1.64641	0.0511047		1.31271	0.155244		2.95298	0.000585698
RLOC_00010114	2.0763	0.0511246		2.04453	0.0757861		1.72069	0.369903
RLOC_00003366	-3.62527	0.051368		-4.05143	0.0194351		-3.47278	0.124948
RLOC_00017831	2.17785	0.051368		2.15179	0.0688039		2.54299	0.124412
RLOC_00015465	1.80211	0.0515436		1.98836	0.0299942		1.18212	0.394187
RLOC_00010311	-2.34553	0.0517739		-3.09174	0.000836668		-0.992398	0.605129
RLOC_00016874	3.70375	0.0520411		3.62164	0.0348514		4.28018	0.179941
RLOC_00002677	0.632818	0.0520635		0.701617	0.0253112		0.514753	0.540254
RLOC_00011158	2.77356	0.0521272		3.14718	0.0216003		0.812996	0.772874
RLOC_00020381	-1.10248	0.0521737		-1.46206	0.00362015		-0.170631	0.856295
RLOC_00002058	-0.64295	0.0523039		-0.495156	0.0813744		-1.20293	0.058947
RLOC_00011021	-2.32141	0.0523039		-2.35898	0.0730419		-2.87194	0.0374023
RLOC_00028845	2.48071	0.0523039		2.78438	0.00509023		0.410487	0.916882
RLOC_00032559	3.52024	0.0524463		3.95789	0.0108126		-0.576571	NA
RLOC_00027662	1.01136	0.0524463		1.00121	0.0743822		1.55083	0.0341303
RLOC_00004293	2.27673	0.0524463		2.14556	0.0255851		3.70587	NA
RLOC_00035646	2.17448	0.0526934		2.35685	0.0173279		1.66274	0.367526
RLOC_00026488	-3.43348	0.0527902		-3.64128	0.0371937		-1.40697	0.645893
RLOC_00012308	0.913105	0.0529295		1.05587	0.014745		0.366066	0.716428
RLOC_00031630	1.10489	0.0535107		0.94312	0.113295		2.28953	0.00174245
RLOC_00003692	-1.37466	0.0536029		-1.68124	0.0116888		-0.665416	0.638711
RLOC_00010222	-2.85469	0.0537224		-2.76743	0.0931855		-3.5116	0.15001
RLOC_00023938	-4.15127	0.0538053		-4.22803	0.0623119		-4.11445	0.0974862
RLOC_00014441	-2.84169	0.05391		-3.93438	0.00644195		-2.1023	0.196778
RLOC_00028010	1.56992	0.0541996		1.68298	0.0387315		1.19364	0.381497
RLOC_00009650	1.53956	0.0544137		1.42172	0.0973793		5.11256	0.000827506
RLOC_00015631	-1.97118	0.0548115		-1.8195	0.0916635		-2.67569	0.120706
RLOC_00020859	2.88792	0.055193		2.30543	0.164917		3.86717	0.073479
RLOC_00030542	1.48543	0.0556653		1.05916	0.190247		1.95512	0.0749107
RLOC_00024163	-0.969904	0.0563058		-1.10659	0.0231338		-0.762962	0.385175
RLOC_00026548	-3.36435	0.0563605		-2.93008	0.0824536		-4.81191	0.0591478
RLOC_00008926	-3.32324	0.0567617		-2.9403	0.0637343		-4.88573	0.0270038
RLOC_00013174	2.67437	0.0569236		2.17442	0.164637		4.073	0.0369559
RLOC_00016067	1.48102	0.0570288		1.26967	0.0654482		3.56778	0.00129356
RLOC_00003527	-4.53074	0.0571509		-4.11605	0.0541722		-6.04242	0.0159691
RLOC_00034510	2.92909	0.0574557		3.24965	0.0309042		0.656051	NA
RLOC_00034858	1.75822	0.057539		1.34727	0.108682		4.12171	6.31526e-05
RLOC_00014533	1.76476	0.0576461		1.90585	0.0297026		1.9375	0.393534
RLOC_00033305	-2.21535	0.0577853		-2.06203	0.136126		-3.06063	0.0678796
RLOC_00021664	-3.03491	0.0579193		-2.65201	0.112802		-4.49664	NA
RLOC_00020229	-1.29208	0.0580116		-1.32385	0.00408867		-1.39577	0.27734
RLOC_00009008	-3.90547	0.058216		-3.12512	0.116875		-5.85712	0.00335035
RLOC_00001348	-2.38449	0.0582912		-2.19224	0.0812946		-3.30024	0.200322
RLOC_00024768	-1.55067	0.0582951		-1.29371	0.125898		-2.71365	0.032423
RLOC_00023178	-4.41112	0.0587551		-4.03511	0.0669286		-5.66943	0.0561794
RLOC_00015923	3.18705	0.0590852		2.5697	NA		3.99201	0.160212
RLOC_00013047	1.12623	0.0590943		0.879621	0.164917		1.36191	0.100702
RLOC_00031412	-2.11543	0.0592147		-1.88321	0.10102		-3.16236	0.00998399
RLOC_00023765	1.53047	0.0592147		1.62385	0.0526286		1.26433	0.326859
RLOC_00028298	-1.21341	0.0593622		-1.17508	0.0773845		-1.39928	0.267175
RLOC_00023660	-1.24648	0.0594021		-1.06446	0.12729		-1.97776	0.0643518
RLOC_00034017	-1.24808	0.0594021		-1.26831	0.0432062		-1.49784	0.146702
RLOC_00033150	-2.03457	0.0595833		-1.92276	0.111771		-2.24562	0.237602
RLOC_00028930	0.902659	0.0596627		0.925567	0.067048		1.31811	0.0901763
RLOC_00009916	1.81938	0.0596627		1.78177	0.0446989		3.59198	0.0249244
RLOC_00000312	-5.38754	0.059938		-5.23842	0.0822593		-6.205	0.000209399
RLOC_00025597	2.08383	0.0600495		1.74691	0.168503		2.65684	0.121052
RLOC_00017298	3.34506	0.0604386		1.39899	0.517563		7.17368	1.3137e-05
RLOC_00010427	1.52283	0.0604933		1.59392	0.0821944		3.15279	0.0296097
RLOC_00022043	1.03618	0.0604966		0.895563	0.116088		1.59204	0.121052
RLOC_00020605	-0.499159	0.0605433		-0.477095	0.0671592		-0.537686	0.441444
RLOC_00018898	-6.08648	0.0605433		-5.49978	0.000260116		-7.48969	3.25417e-06
RLOC_00030044	2.10872	0.0607216		0.662162	0.495402		3.74879	0.000209378
RLOC_00035969	2.62178	0.0607557		2.28914	0.181192		2.68639	0.0326206
RLOC_00020987	1.9024	0.0607878		2.21102	0.0177996		0.00248981	0.998251
RLOC_00013527	-0.69112	0.0610419		-0.501526	0.147406		-1.49967	0.0118904
RLOC_00015317	0.939859	0.0610419		0.971182	0.0163035		0.75331	0.533287
RLOC_00014330	-2.09102	0.0610419		-2.16045	0.0410334		-2.2141	0.203503
RLOC_00032435	6.28874	0.0612197		6.62859	0.0129655		-0.336142	NA
RLOC_00025727	-1.05902	0.0616831		-0.848847	0.157194		-1.95764	0.0232205
RLOC_00004212	1.72586	0.0618453		1.62053	0.0909435		3.23964	0.0365586
RLOC_00010742	4.33379	0.0618453		4.39792	0.0549883		6.05856	0.186339
RLOC_00015717	3.48908	0.0619667		3.11368	0.0619391		4.64601	0.383665
RLOC_00030924	-1.12734	0.0619667		-0.7631	0.0588547		-2.98157	2.44958e-06
RLOC_00008165	-1.59014	0.0620159		-1.52719	0.120903		0.634611	0.768451
RLOC_00006979	2.28879	0.0625819		2.11016	0.117847		4.70265	0.0263281
RLOC_00015653	-1.81619	0.0625819		-1.81326	0.0841662		-2.16245	0.219429
RLOC_00020569	-1.90081	0.0626717		-2.14423	0.0366297		0.985587	0.379527
RLOC_00022939	1.79922	0.0626717		1.92167	0.0426606		2.21325	0.203506
RLOC_00028233	3.77756	0.0627749		2.20439	0.393501		5.23087	0.0106007
RLOC_00021094	-3.50689	0.0629202		-4.09476	0.0355438		-1.31048	0.641355
RLOC_00012936	1.32206	0.0629796		1.54845	0.0284724		0.341034	0.76007
RLOC_00020097	-1.70114	0.0636661		-2.11551	0.00326042		-1.27252	0.414672
RLOC_00014520	-2.94937	0.0637954		-3.36369	0.0332245		1.31797	0.50121
RLOC_00014307	1.23759	0.0637954		1.26946	0.0449456		1.61813	0.179364
RLOC_00014412	-1.33279	0.0637954		-1.15153	0.139696		-1.89643	0.184677
RLOC_00032131	-0.51184	0.0640863		-0.588211	0.0321791		-0.161034	0.825297
RLOC_00000523	-1.75118	0.0642682		-1.81155	0.0835182		-1.8376	0.248959
RLOC_00006118	1.65133	0.0642682		1.78277	0.0381009		2.23751	0.0780033
RLOC_00029716	-1.86005	0.0645247		-1.45341	0.152197		-3.95876	1.20768e-06
RLOC_00033034	1.28039	0.0648013		1.35475	0.0479372		1.67642	0.130591
RLOC_00029299	-3.04014	0.0650449		-3.62314	0.0369109		-1.73824	0.472799
RLOC_00000632	1.61277	0.0650882		1.89631	0.0267031		0.28642	0.901794
RLOC_00021847	-2.14831	0.0650882		-2.07844	0.115603		-1.84522	0.392162
RLOC_00018326	-1.54169	0.0651238		-1.5926	0.0718797		-1.97712	0.104035
RLOC_00010006	-2.49948	0.0653899		-3.36073	0.00140889		-0.0826144	0.973491
RLOC_00033903	3.6121	0.0654301		4.31927	0.0112204		-0.464711	0.913139
RLOC_00017067	0.935888	0.066209		1.10575	0.00814765		0.398351	0.709243
RLOC_00002215	-0.815594	0.0664511		-0.656442	0.140023		-1.45825	0.059746
RLOC_00026106	2.40371	0.0664833		1.82986	0.154683		4.88375	0.0152521
RLOC_00034788	-2.46443	0.0667543		-2.66207	0.0457953		0.161493	0.944181
RLOC_00004225	2.93103	0.0669094		2.64331	0.121047		3.79381	0.116537
RLOC_00007669	2.40921	0.0669094		2.6043	0.0197039		1.75899	0.580851
RLOC_00028583	1.04752	0.0669094		0.9086	0.11802		2.49056	0.0057262
RLOC_00004485	-1.52183	0.0670317		-2.07958	0.00864385		-1.03613	0.410944
RLOC_00029916	-2.06186	0.0670981		-1.75289	0.101079		-3.58801	0.0690108
RLOC_00008372	-0.905893	0.0672448		-0.804291	0.152056		-1.29075	0.0801657
RLOC_00009898	3.21958	0.0672448		3.2309	0.0654695		3.83376	NA
RLOC_00008529	-2.14461	0.0673328		-2.68995	0.0292346		-1.36549	0.500097
RLOC_00032841	-2.14901	0.0674108		-2.21162	0.0957338		-2.31429	0.251467
RLOC_00021073	1.689	0.067758		1.87324	0.0364117		0.869613	0.602697
RLOC_00006927	-1.38069	0.0681327		-1.43498	0.0487182		-0.287964	0.840116
RLOC_00031433	-4.30205	0.0684174		-4.11231	0.041657		-5.17022	0.0237743
RLOC_00033046	1.63051	0.0684174		1.29812	0.144328		4.23495	7.37433e-06
RLOC_00000646	2.14346	0.0685452		2.3205	0.0648736		1.48231	0.410944
RLOC_00028542	-1.35752	0.0692134		-1.27746	0.142433		-1.97294	0.0257465
RLOC_00029146	-1.81238	0.0692226		-1.51332	0.157442		-3.04058	0.00817134
RLOC_00004403	-1.49196	0.0696088		-2.14346	NA		-0.674987	NA
RLOC_00023800	2.83201	0.0698236		2.25805	0.186882		4.85405	0.027921
RLOC_00031871	-0.676469	0.0698336		-0.736197	0.00606786		-0.575468	0.522802
RLOC_00010390	-0.867061	0.0698336		-1.07313	0.0086646		-0.0951671	0.945603
RLOC_00000358	-1.93641	0.0699738		-1.71036	0.13839		-2.96549	0.111558
RLOC_00028890	1.32795	0.06999		0.9939	0.182416		1.61431	0.112819
RLOC_00006848	-0.961939	0.0706677		-1.14056	0.00856503		-0.452239	0.665494
RLOC_00012784	1.64435	0.0706677		1.60278	0.098335		1.57429	0.120644
RLOC_00006881	1.75414	0.0711364		1.62506	0.084721		2.90237	0.10529
RLOC_00014197	-0.819928	0.0711999		-0.763201	0.0989383		-1.27014	0.0896275
RLOC_00035365	-1.55344	0.0712683		-1.87129	0.0505826		-1.54453	0.0631323
RLOC_00008865	3.08888	0.0712979		3.30888	0.0305111		1.23634	NA
RLOC_00020807	-2.51415	0.0718354		-2.37315	0.148037		-2.86507	0.184228
RLOC_00027874	3.03537	0.0726195		3.40025	0.026176		0.264416	NA
RLOC_00010019	-1.26278	0.0726195		-1.63945	0.00115837		0.342748	0.77268
RLOC_00005449	-2.07137	0.0726195		-2.42551	0.0407149		-1.93307	0.287301
RLOC_00007818	-0.998774	0.0726195		-0.835702	0.134413		-1.55655	0.0869409
RLOC_00014216	-4.05213	0.0726195		-3.73852	0.0640456		-5.39173	0.031701
RLOC_00010990	-2.84151	0.072692		-3.34155	0.079182		-1.55898	0.535647
RLOC_00002060	-0.732928	0.0727406		-0.660499	0.0937525		-0.894192	0.284317
RLOC_00003135	3.26716	0.0728186		2.78557	NA		4.34605	0.184228
RLOC_00015488	-1.61684	0.0729831		-1.40928	0.138882		-2.59675	0.0288924
RLOC_00007810	-2.07437	0.0729831		-3.09278	8.89001e-05		0.755055	0.501436
RLOC_00029329	-2.06653	0.0729831		-2.04356	0.119304		-1.73416	0.391617
RLOC_00010686	-2.07237	0.0729923		-1.64003	0.113215		-4.91496	0.00487755
RLOC_00012448	-2.10549	0.0729923		-2.19883	0.0912757		0.271175	0.917505
RLOC_00000166	-2.15761	0.0729923		-2.30263	0.0749029		-2.50323	0.123004
RLOC_00008304	-2.14127	0.0729923		-2.05191	0.100497		-2.84201	0.0597867
RLOC_00009936	1.23783	0.0729923		1.38893	0.0391344		1.02058	0.383354
RLOC_00017008	-1.50179	0.0729923		-1.91133	0.0225763		-1.42905	0.197647
RLOC_00020166	-1.68884	0.074117		-1.85995	0.0399286		-1.82911	0.181453
RLOC_00028441	-1.73518	0.0744303		-2.67713	0.00231001		-0.680484	0.637747
RLOC_00021581	1.29586	0.0746108		1.25678	0.113038		1.31786	0.23166
RLOC_00025949	2.22901	0.0749642		2.34301	0.0687074		2.46232	0.27128
RLOC_00034677	2.10948	0.0750192		1.87039	0.119557		2.87116	0.10529
RLOC_00008908	-1.14678	0.0751463		-1.09535	0.139999		-1.48294	0.145338
RLOC_00014165	1.65748	0.0760621		1.34866	0.173543		5.13184	0.000295696
RLOC_00031932	3.28037	0.0765075		2.85969	0.179397		3.96872	0.117338
RLOC_00004603	-0.718347	0.0765964		-0.864038	0.0252576		-0.192986	0.82395
RLOC_00015293	0.706397	0.0766424		0.777365	0.0413272		0.494225	0.600159
RLOC_00032659	1.75248	0.0767057		1.7337	0.0822593		2.47358	0.325572
RLOC_00022261	-0.914849	0.0767057		-1.0469	0.0596089		-0.67536	0.493838
RLOC_00011385	-4.53079	0.0767057		-4.43868	0.0496021		-4.87719	0.0722178
RLOC_00019094	-3.10723	0.0767785		-2.87576	0.114562		-4.11203	0.106295
RLOC_00021066	-1.88964	0.0769423		-1.42438	0.235365		-3.75548	6.61726e-05
RLOC_00027241	1.70444	0.0769453		1.86593	0.0687535		1.11648	0.470661
RLOC_00024950	-1.31589	0.0773678		-1.2573	0.0410087		-1.57475	0.262079
RLOC_00005697	1.33053	0.0777192		1.08657	0.151395		2.3011	0.0875505
RLOC_00008272	2.87733	0.0778461		3.03395	0.0596951		1.73652	NA
RLOC_00026959	2.65739	0.0778541		2.73921	0.0950214		2.59231	NA
RLOC_00001767	0.847467	0.0778824		0.824266	0.113082		1.60127	0.0218049
RLOC_00012378	1.01471	0.0779316		1.09848	0.0508762		0.688962	0.586753
RLOC_00024681	-1.7821	0.0779316		-1.86718	0.0850955		-1.32845	0.464716
RLOC_00024996	-1.15131	0.0779581		-0.781585	0.16914		-2.95602	5.62458e-08
RLOC_00023456	1.941	0.0779581		2.06101	0.0855582		3.52796	0.0904104
RLOC_00021340	1.24348	0.0779581		0.831353	0.192111		2.17734	0.0319679
RLOC_00001881	2.44303	0.0779581		1.47436	NA		2.95856	0.113066
RLOC_00012502	1.08285	0.0779581		1.1071	0.108115		2.05339	0.137651
RLOC_00009911	1.25569	0.0781513		1.48031	0.0273774		0.330173	0.790532
RLOC_00029618	3.61975	0.0783474		2.78792	0.244842		5.34322	0.0571905
RLOC_00031163	0.749532	0.078441		0.638017	0.175523		1.72879	0.00179582
RLOC_00014093	-1.73936	0.0784784		-1.83843	0.101499		-1.391	0.465887
RLOC_00032412	-2.90943	0.0784784		-2.96078	0.120686		-2.92766	NA
RLOC_00015170	-2.73967	0.0784784		-2.90468	0.075543		1.2343	0.681184
RLOC_00021719	1.12513	0.0785509		1.27524	0.0394945		0.671536	0.515433
RLOC_00008308	-0.863635	0.0789238		-0.789092	0.14738		-1.11706	0.166331
RLOC_00001601	-2.11512	0.0789644		-1.50287	0.219784		-4.97715	0.000146676
RLOC_00002999	1.94983	0.0792008		1.6719	0.14242		2.5157	0.147441
RLOC_00012058	-2.64539	0.07953		-2.79647	0.104333		-0.75093	0.688442
RLOC_00018951	-0.56472	0.0798948		-0.608898	0.0551438		0.00702476	0.993586
RLOC_00016705	0.658114	0.0798948		0.666214	0.0647568		0.683091	0.443058
RLOC_00026762	-4.33745	0.0798956		-4.1094	0.0603589		-5.31774	0.0264702
RLOC_00026261	-4.28813	0.079907		-3.97906	0.0667904		-5.45843	0.0265718
RLOC_00013526	-0.727132	0.0799964		-0.511805	0.168384		-1.64439	0.00821318
RLOC_00003324	1.61672	0.0800038		1.06621	0.19073		2.84856	0.013978
RLOC_00019712	-1.04125	0.0804042		-0.861913	0.139999		-1.90097	0.0713368
RLOC_00033125	2.906	0.0804042		2.34864	0.211021		7.03918	0.000120855
RLOC_00033853	-1.78929	0.0804042		-2.02245	0.0783108		-2.1983	0.0457854
RLOC_00016288	2.11704	0.0804042		1.90942	0.160285		2.8567	0.132439
RLOC_00005871	-3.19408	0.0805764		-5.35214	9.9231e-08		-1.75491	0.370393
RLOC_00016253	-2.15755	0.0806264		-2.54095	0.0687074		-2.41801	0.0854679
RLOC_00020092	-1.92061	0.080885		-1.88046	0.0955493		-2.21034	0.28224
RLOC_00012100	-2.97019	0.0809865		-3.05852	0.0536985		-2.98442	0.551055
RLOC_00017559	2.22238	0.0811214		2.03596	0.159329		3.13553	0.10913
RLOC_00023166	2.28107	0.0812972		2.47638	0.0541405		1.33045	0.514857
RLOC_00025973	-0.998812	0.0815933		-1.12006	0.0537748		-0.0483329	0.978533
RLOC_00026798	-1.4301	0.0817308		-0.96072	0.142433		-4.14674	1.36253e-09
RLOC_00023786	1.94285	0.0819027		1.20877	0.239611		4.42862	0.00135203
RLOC_00026589	0.727678	0.0820876		0.936257	0.000598291		-0.105629	0.918657
RLOC_00012064	-1.08207	0.0820954		-1.14126	0.0912757		-0.602322	0.522802
RLOC_00005489	3.07198	0.0820954		3.45053	0.0301316		0.385217	NA
RLOC_00031762	-1.27014	0.0820967		-1.89728	0.000423099		-0.004679	0.994899
RLOC_00011717	-1.43662	0.0821049		-1.88328	0.00421728		0.101394	0.951211
RLOC_00033304	2.36309	0.082174		2.42129	0.0857421		1.42981	NA
RLOC_00011610	-0.88063	0.0822314		-0.78757	0.163974		-1.42696	0.0447428
RLOC_00031882	2.82507	0.0824887		3.13752	0.0190009		-0.576579	NA
RLOC_00026271	1.42095	0.0832017		1.44936	0.125374		1.38546	0.179769
RLOC_00027767	-1.6007	0.0832017		-2.26709	0.0152317		-0.654039	0.693532
RLOC_00025101	-1.39925	0.0832356		-1.53847	0.091381		0.339887	0.805008
RLOC_00004000	-4.35991	0.0838259		-4.15114	0.0638486		-5.28654	0.0318656
RLOC_00002825	0.51162	0.0843308		0.443029	0.0533421		0.838675	0.230691
RLOC_00008623	2.00352	0.0843308		1.98625	0.110682		4.30317	0.0152373
RLOC_00036013	1.80475	0.0843783		2.19818	0.0104983		-0.277211	0.925793
RLOC_00025297	-3.25527	0.0848369		-2.68634	0.166486		-5.15062	0.0112447
RLOC_00003731	-1.43723	0.08496		-1.09379	0.0977981		-2.99856	0.0077053
RLOC_00007096	0.776495	0.08496		0.903831	0.0271051		0.334818	0.713988
RLOC_00004327	-0.862774	0.0853034		-0.693398	0.188138		-1.66074	0.0586823
RLOC_00013310	-2.09687	0.0853653		-2.54621	0.0407161		-1.44855	0.379527
RLOC_00026038	2.12515	0.0855004		2.18292	0.0932463		2.28269	NA
RLOC_00022335	1.33691	0.0856716		1.43507	0.0617708		1.21567	0.522802
RLOC_00014222	-1.58799	0.0858217		-1.97234	0.0407149		-0.0850742	0.970273
RLOC_00028045	0.739763	0.086256		0.898351	0.014238		0.236261	0.78934
RLOC_00025401	2.58224	0.0864587		2.6751	0.0281205		1.85904	0.441315
RLOC_00024027	1.83417	0.0864587		1.43181	0.230759		2.77516	0.106662
RLOC_00021723	2.49087	0.0865504		2.48112	0.101801		3.25899	0.214292
RLOC_00004354	-2.63249	0.0866596		-2.37799	0.130643		-3.80857	0.127086
RLOC_00006248	-1.49252	0.0870301		-2.43764	0.000532001		-0.722544	0.468705
RLOC_00026601	-1.0305	0.0871889		-0.899256	0.195627		-1.70957	0.0844542
RLOC_00013173	2.25734	0.087431		1.63408	0.249985		4.09627	0.00188903
RLOC_00003065	1.40384	0.0876559		1.51224	0.0874887		1.25505	0.488296
RLOC_00023266	0.979054	0.0880384		0.971083	0.1265		2.24376	0.0178885
RLOC_00006943	0.888765	0.0885882		1.08189	0.0157295		0.0692738	0.963142
RLOC_00006418	-2.10814	0.0888252		-2.90888	0.00064969		2.0293	0.0904104
RLOC_00028895	-1.87436	0.0888252		-2.47723	0.0222156		-1.72968	0.159197
RLOC_00009825	-0.859946	0.0888252		-0.640172	0.208453		-1.84693	0.0242546
RLOC_00008047	-1.1469	0.0890064		-1.1276	0.070604		-0.636502	0.681494
RLOC_00031795	3.40779	0.0892352		3.25213	0.14902		3.72102	0.19091
RLOC_00012345	2.11659	0.0893717		2.02764	0.144234		4.674	0.00502917
RLOC_00015818	-1.13148	0.0894352		-1.14819	0.0709764		-1.2195	0.333502
RLOC_00021652	0.989039	0.0899302		0.691311	0.226914		1.90194	0.0100845
RLOC_00010265	0.525192	0.089971		0.533223	0.147539		0.699895	0.174874
RLOC_00026434	-1.97658	0.0900262		-2.06266	0.11766		-1.99203	0.33182
RLOC_00016887	-3.26586	0.0901287		-3.50761	0.120581		-3.38519	0.205057
RLOC_00009256	-0.728407	0.090274		-0.656803	0.0765076		-0.977974	0.262079
RLOC_00034833	1.02248	0.0914567		0.983313	0.110299		1.65411	0.0814364
RLOC_00028248	0.728636	0.0918063		0.567922	0.0923852		1.08561	0.192939
RLOC_00008263	2.57359	0.0923615		2.88471	0.0339464		1.54889	NA
RLOC_00024955	3.46841	0.0926537		3.65828	0.0516791		2.38699	NA
RLOC_00017528	-1.6345	0.0928841		-1.83744	0.0707611		-0.315903	0.85448
RLOC_00003853	0.705624	0.093121		0.798227	0.0620504		0.589569	0.405331
RLOC_00033566	0.886759	0.0936443		0.73087	0.180164		1.23248	0.0812757
RLOC_00018680	4.11813	0.0936779		4.48755	0.0290503		-0.336138	NA
RLOC_00034829	1.16827	0.0938523		0.893492	0.177508		3.12128	7.50823e-05
RLOC_00035883	-1.60767	0.09388		-1.88404	0.0688039		-1.83724	0.163871
RLOC_00006425	-1.81699	0.0942427		-1.8634	0.0548079		-2.14227	0.174407
RLOC_00022169	0.868998	0.0942427		0.878066	0.0583572		0.92126	0.395651
RLOC_00010958	1.57036	0.0942427		1.91881	0.0116914		-0.29794	0.84679
RLOC_00005308	-2.30137	0.0947048		-2.19955	0.140258		-3.16413	NA
RLOC_00013408	-0.799672	0.0947963		-1.00001	0.0286438		-0.550486	0.475334
RLOC_00029551	-0.636847	0.0954192		-0.617138	0.13533		-0.780485	0.242098
RLOC_00028548	2.63978	0.0956328		2.71149	0.110682		1.93685	0.394225
RLOC_00008261	-1.07279	0.0963498		-0.983996	0.164548		-1.6377	0.0787385
RLOC_00030210	-1.45315	0.0963498		-1.86642	0.0207105		-0.938959	0.344454
RLOC_00021125	-2.27453	0.0965402		-2.47124	0.140258		-2.38758	0.192078
RLOC_00023785	1.72082	0.0965985		1.23561	0.217762		5.56883	0.000138107
RLOC_00027806	-1.14283	0.0966388		-0.950207	0.158719		-1.90283	0.157668
RLOC_00030656	2.55623	0.0966388		2.7565	0.0793728		1.1265	NA
RLOC_00035873	0.84241	0.0966388		0.918742	0.0923852		0.492731	0.579656
RLOC_00015614	1.32526	0.0967377		1.46834	0.0730419		1.34085	0.219824
RLOC_00009746	3.88224	0.0967377		3.3124	0.195031		5.61522	0.0485355
RLOC_00017244	-3.10707	0.0969326		-3.06763	0.108762		-3.84569	0.106295
RLOC_00034802	1.52234	0.0970255		1.56436	0.120581		3.66552	0.0649616
RLOC_00031393	1.39788	0.0971551		1.13066	0.225577		3.30664	0.00157962
RLOC_00021127	-1.82766	0.0972358		-1.6726	0.137482		-2.70689	0.0187289
RLOC_00013594	-0.947241	0.0972358		-1.13389	0.0489009		0.120808	0.907879
RLOC_00017089	-2.083	0.0972427		-3.42654	0.0020041		-0.704391	0.711068
RLOC_00009325	-3.77748	0.0973122		-3.48313	0.0910982		-4.8534	0.0665561
RLOC_00016623	3.42109	0.0987376		2.43939	0.333497		6.56054	0.0015263
RLOC_00030062	-1.00623	0.0991981		-1.12968	0.0812946		0.00798567	0.993843
RLOC_00015262	-1.88096	0.0992778		-1.59251	0.195092		-3.10926	0.0920608
RLOC_00033995	-3.48915	0.0996046		-3.74675	0.0841662		-3.077	0.239521
RLOC_00023970	-2.62615	0.0997239		-2.99189	0.0479372		-2.2548	0.381705
RLOC_00015750	-0.995099	0.0997263		-0.78906	0.224435		-1.88551	0.0612887
RLOC_00030705	-3.13141	0.0997263		-3.30029	0.0870651		-2.6205	0.381583
RLOC_00005998	0.941852	0.100129		0.956755	0.147539		1.77418	0.0154696
RLOC_00030556	-1.9019	0.100214		-1.777	0.12099		-2.72213	0.0795226
RLOC_00033899	-1.63671	0.100214		-2.19205	0.00302769		-1.11716	0.490527
RLOC_00021513	-1.35403	0.100233		-0.846491	0.228711		-4.10823	1.86711e-13
RLOC_00031604	0.950974	0.100281		0.968552	0.0849404		1.12283	0.262079
RLOC_00029349	-0.665961	0.100301		-0.62993	0.174672		-1.01222	0.145782
RLOC_00012455	1.13775	0.100307		1.10939	0.130649		1.57161	0.239202
RLOC_00026673	-1.05232	0.100838		-1.25169	0.0533421		-0.740608	0.486498
RLOC_00021933	-4.26676	0.100867		-4.19726	0.0626277		-4.45966	0.0974702
RLOC_00034541	0.919214	0.101124		0.721345	0.155975		2.31388	0.00191896
RLOC_00026816	2.16788	0.101124		2.16344	0.116908		1.89711	0.393534
RLOC_00025236	2.72505	0.101376		2.12713	0.252988		2.56136	0.271827
RLOC_00010389	-0.776853	0.101479		-0.6378	0.206141		-1.39118	0.0641155
RLOC_00020146	-1.12013	0.101479		-1.26282	0.0436414		-0.937719	0.466758
RLOC_00028618	0.592598	0.10169		0.525878	0.189541		1.19361	0.0507345
RLOC_00024023	0.663408	0.10169		0.623439	0.138292		0.932688	0.217138
RLOC_00028482	-1.10983	0.101784		-0.882682	0.221302		-2.11552	0.0251898
RLOC_00035470	-1.52034	0.101793		-2.06364	0.02923		-1.35938	0.196305
RLOC_00026637	2.15749	0.101954		2.20832	0.109181		3.66075	0.160212
RLOC_00012127	-1.69171	0.102486		-2.01784	0.0311021		-0.735089	0.740265
RLOC_00007595	1.55341	0.102486		1.586	0.0969745		1.66105	0.439191
RLOC_00027237	1.84377	0.102809		1.40006	0.239507		4.95568	1.03405e-08
RLOC_00029844	-1.77198	0.102809		-2.54929	0.0190193		-0.572918	0.76007
RLOC_00032446	1.08106	0.102809		1.30138	0.0498026		0.139056	0.910448
RLOC_00024432	0.784396	0.103193		0.652199	0.172051		1.40774	0.0468807
RLOC_00027664	-1.35516	0.103848		-0.85509	0.265579		-3.51112	6.22926e-05
RLOC_00002993	-2.65745	0.104741		-2.20134	0.202729		-4.56725	0.0225636
RLOC_00012296	2.78387	0.105028		3.24491	0.0544208		0.144191	0.969627
RLOC_00034841	-0.992382	0.105028		-1.12646	0.0222151		-0.44685	0.740265
RLOC_00014475	-1.16889	0.105528		-0.800818	0.206938		-2.92779	0.000729239
RLOC_00002059	-0.430581	0.105719		-0.348807	0.186488		-0.643831	0.304354
RLOC_00030160	-1.38734	0.105942		-1.14971	0.197915		-2.52401	0.0985202
RLOC_00010105	2.78302	0.105942		2.51219	NA		3.23495	NA
RLOC_00030248	-1.54021	0.10599		-2.10199	0.0262246		-1.14187	0.434091
RLOC_00018394	1.5118	0.106621		0.926845	0.250933		3.85946	9.56689e-06
RLOC_00028559	-1.31157	0.106621		-1.22566	0.185746		-1.73604	0.24275
RLOC_00010964	-1.70204	0.106751		-1.52447	0.167743		-2.50109	0.27403
RLOC_00013326	2.87981	0.107276		2.2292	0.297093		3.92357	0.143424
RLOC_00011507	0.605564	0.107403		0.623649	0.141905		0.2546	0.741984
RLOC_00002903	-2.54483	0.107877		-2.63427	0.152056		-2.22252	0.320261
RLOC_00024155	1.93174	0.108627		1.67542	0.169073		3.17614	0.127086
RLOC_00008517	-3.52374	0.108627		-4.16653	0.16258		-0.777561	0.793998
RLOC_00010903	-4.19545	0.108818		-3.88378	0.110682		-5.38875	0.0131413
RLOC_00016283	0.838104	0.108824		0.879154	0.0910982		0.714782	0.474317
RLOC_00008941	-2.04135	0.108861		-2.35287	0.0925873		-0.755814	0.777062
RLOC_00034876	-2.9155	0.109149		-4.24365	0.000294439		-1.50633	0.434308
RLOC_00025832	-2.33066	0.109149		-2.21894	0.120686		-2.98427	0.179364
RLOC_00016483	3.41896	0.109244		3.4609	0.131129		2.50957	NA
RLOC_00016243	-2.60807	0.109317		-2.2281	0.214959		-4.06232	0.0711088
RLOC_00003820	-1.00355	0.109427		-0.936183	0.160846		-1.30786	0.0854679
RLOC_00028877	0.662746	0.109427		0.422831	0.25122		1.20363	0.0423177
RLOC_00003129	1.58622	0.109427		1.4169	0.130643		3.63564	0.0991914
RLOC_00026831	1.10428	0.109549		1.37502	0.0299942		-0.163659	0.908948
RLOC_00030056	-0.936885	0.109549		-1.11593	0.0771129		-0.516909	0.551055
RLOC_00015771	2.82545	0.109549		2.91363	0.14902		2.09529	NA
RLOC_00011750	-1.684	0.10962		-2.62369	0.000853888		0.0811312	0.949332
RLOC_00013142	-0.443511	0.110043		-0.413396	0.143599		-0.564746	0.420507
RLOC_00035090	-2.51423	0.110291		-2.08551	0.202777		-4.17749	0.110891
RLOC_00023822	1.38821	0.111084		1.36183	0.17974		2.72916	0.00702132
RLOC_00029796	-1.52909	0.111335		-1.02363	0.285439		-3.94638	6.07021e-05
RLOC_00012635	-1.34011	0.111488		-0.94917	0.232624		-3.10391	0.00202003
RLOC_00009923	0.819013	0.111488		0.958417	0.0180145		0.419176	0.740265
RLOC_00007444	-1.94734	0.111681		-2.51572	0.0544864		-1.59576	0.313413
RLOC_00004977	0.847883	0.111714		0.880642	0.114266		0.810325	0.353948
RLOC_00026590	0.602619	0.111786		0.57171	0.173255		0.96178	0.13891
RLOC_00024325	-2.25994	0.112084		-2.32328	0.147286		3.09954	0.0721825
RLOC_00009083	-0.755564	0.112084		-0.618626	0.231601		-1.30191	0.0396496
RLOC_00017266	-0.54099	0.112518		-0.522977	0.14738		-0.407027	0.588936
RLOC_00015618	1.47302	0.112668		1.32121	0.0982344		2.66827	0.0726947
RLOC_00014730	-1.26218	0.113047		-1.2821	0.122737		-1.41868	0.302989
RLOC_00036011	2.01494	0.113099		2.38978	0.0306944		-0.550057	NA
RLOC_00036093	-2.13715	0.1131		-2.12297	0.147665		4.64729	NA
RLOC_00016972	-2.07136	0.113119		-2.30917	0.0949477		-1.61578	0.391147
RLOC_00035569	2.13052	0.113212		1.69251	0.161649		4.00593	0.0404527
RLOC_00023861	1.95162	0.113212		1.37304	0.258773		3.17184	0.0509327
RLOC_00013523	-0.642436	0.113343		-0.499167	0.221863		-1.14801	0.106341
RLOC_00024874	-2.10733	0.113343		-1.78568	0.194494		-3.3163	NA
RLOC_00019206	2.20913	0.113612		2.70216	0.00890318		-1.862	NA
RLOC_00007925	1.62343	0.113612		1.24462	0.274541		3.9244	0.000803749
RLOC_00008777	1.39626	0.113718		1.11447	0.194047		3.3984	0.00459877
RLOC_00030497	0.62342	0.113829		0.442456	0.141658		1.18166	0.0854679
RLOC_00035037	2.86404	0.113829		3.04455	0.110695		2.58363	NA
RLOC_00008471	-3.61986	0.113829		-3.3534	0.169199		-4.7397	0.0939114
RLOC_00011722	0.99231	0.114126		0.970772	0.18601		1.12373	0.368203
RLOC_00023889	-1.38048	0.114274		-1.52842	0.0893646		0.168125	0.940049
RLOC_00027282	-4.22874	0.11447		-4.15511	0.0762989		-4.49022	0.106242
RLOC_00006614	-0.829334	0.11447		-0.951638	0.0904396		-0.591934	0.41406
RLOC_00028005	0.440535	0.11447		0.487912	0.110862		0.335144	0.649175
RLOC_00014999	1.34891	0.11447		0.8506	0.240895		3.12031	0.000998357
RLOC_00018151	-1.56048	0.114943		-2.08323	0.0414585		-0.537754	0.77268
RLOC_00034537	1.98528	0.115167		0.951372	0.381775		5.3603	0.00174245
RLOC_00021218	2.54574	0.115369		1.6867	0.360862		2.97726	0.0991914
RLOC_00018299	1.89493	0.116082		1.6177	0.261743		2.26277	0.104727
RLOC_00019920	-0.911512	0.116082		-0.837617	0.208301		-1.39516	0.0689247
RLOC_00018814	-1.85772	0.116662		-2.06485	0.107058		-1.99343	0.289016
RLOC_00009311	2.48312	0.11679		2.33563	0.187999		2.0432	0.430751
RLOC_00026333	-2.47137	0.11701		-2.24058	0.166872		-3.31521	0.13661
RLOC_00025955	1.87837	0.117026		2.22044	0.0335436		0.444094	0.870745
RLOC_00013630	-0.553714	0.117245		-0.498836	0.240012		-0.731906	0.248959
RLOC_00025694	-0.914891	0.117458		-1.0597	0.0933226		-0.688577	0.514496
RLOC_00006962	-0.764251	0.118019		-0.661113	0.233244		-0.969644	0.199335
RLOC_00033474	-1.0534	0.118683		-1.16453	0.106873		0.747641	0.244518
RLOC_00013484	0.711061	0.118683		0.627331	0.219784		1.08547	0.0649786
RLOC_00027529	0.805585	0.118688		1.01702	0.037947		-0.119259	0.887027
RLOC_00022388	1.96064	0.118688		1.39912	0.280055		4.22099	0.00174245
RLOC_00008866	3.82755	0.119348		6.117	0.0137986		0.385217	NA
RLOC_00019470	-1.2798	0.119611		-1.40324	0.106995		-0.273311	0.85942
RLOC_00023714	1.92391	0.119739		2.05376	0.0990031		1.44969	0.377654
RLOC_00021077	-2.69522	0.120383		-2.94363	0.121996		-1.54785	0.605197
RLOC_00008472	-3.7542	0.120383		-3.75891	0.141314		-4.32083	0.114224
RLOC_00022040	2.03752	0.120659		1.94524	0.18601		3.56584	0.100735
RLOC_00005033	-0.820046	0.120726		-1.10922	0.021529		0.0793283	0.946653
RLOC_00017083	-0.772089	0.120769		-0.672806	0.200273		-1.16554	0.162829
RLOC_00027909	0.591543	0.120769		0.749254	0.02931		-0.106906	0.912018
RLOC_00029855	2.2658	0.120769		2.32761	0.135354		1.91405	NA
RLOC_00017830	1.42075	0.120769		1.43789	0.140258		1.27074	0.385175
RLOC_00021124	-2.04564	0.120869		-2.07588	0.226725		-2.5246	0.126056
RLOC_00001027	2.44489	0.120869		2.41736	0.14738		2.52233	NA
RLOC_00018817	0.677762	0.120937		0.855847	0.031523		-0.0535922	0.956585
RLOC_00033674	1.04264	0.120937		1.18047	0.103445		0.600121	0.624148
RLOC_00020942	2.24568	0.120937		1.56417	0.300006		5.99896	0.00215149
RLOC_00004295	1.7933	0.121148		2.17417	0.0125514		-0.881358	0.662063
RLOC_00002107	0.873699	0.121315		0.995895	0.0975728		0.300037	0.780375
RLOC_00010816	0.508477	0.121613		0.570529	0.0982344		0.444176	0.574559
RLOC_00017720	-0.652823	0.122031		-0.461787	0.243735		-1.42427	0.0174128
RLOC_00032885	-4.00874	0.122031		-3.8202	0.0882635		-4.89086	0.0458721
RLOC_00013848	-4.94929	0.122597		-5.74873	0.185069		-4.80774	0.0203154
RLOC_00016416	-1.53224	0.122749		-1.60522	0.114266		-0.294572	0.90491
RLOC_00027502	-1.58815	0.122749		-2.11471	0.017181		-0.140324	0.945603
RLOC_00002647	-1.53379	0.123761		-1.35815	0.199564		-2.34458	0.163184
RLOC_00031392	1.54744	0.123761		1.37734	0.247158		4.50277	0.015525
RLOC_00012538	1.1871	0.123761		0.52088	0.392367		2.161	0.0318656
RLOC_00020946	1.1865	0.123761		0.879929	0.231601		3.78118	0.00035138
RLOC_00012781	0.798604	0.123761		0.82066	0.146491		0.719885	0.325806
RLOC_00013541	1.62569	0.123761		1.49333	0.188138		3.81552	0.0136505
RLOC_00013901	0.979032	0.12383		1.02375	0.131502		0.943537	0.453612
RLOC_00021560	1.38137	0.124078		1.04957	0.251489		2.79328	0.0117634
RLOC_00005655	-1.78488	0.124174		-1.67918	0.206938		-2.2516	0.275497
RLOC_00024169	-1.45283	0.124466		-1.00122	0.26908		-3.87435	1.27612e-08
RLOC_00017268	-0.99317	0.124466		-0.885367	0.141845		-1.45587	0.172083
RLOC_00022880	-2.51681	0.124466		-2.86367	0.0841961		-1.18607	0.67551
RLOC_00019668	-4.07532	0.124466		-4.34205	0.341631		2.29171	0.530931
RLOC_00013849	-3.57531	0.12517		-3.14168	0.142224		-4.97696	0.0798643
RLOC_00017854	-3.09678	0.125209		-3.09801	0.136538		-2.16047	0.543282
RLOC_00027647	0.900503	0.125227		1.10925	0.0601283		0.0264064	0.978941
RLOC_00016619	1.8318	0.126032		2.10083	0.0586668		0.577908	0.819627
RLOC_00033071	0.490852	0.126032		0.535652	0.12145		0.411445	0.511167
RLOC_00036003	-1.94807	0.126409		-3.419	0.000512298		-0.978279	0.466156
RLOC_00013322	1.50584	0.126822		1.50296	0.125687		1.33911	0.504565
RLOC_00019161	1.39853	0.127148		1.22349	0.204409		3.91069	0.000152571
RLOC_00033755	-3.1253	0.127148		-2.77198	0.208818		-4.14143	0.0771727
RLOC_00023826	1.77273	0.127879		1.89387	0.139662		1.1662	0.48771
RLOC_00004787	0.678354	0.128145		0.697475	0.0849404		0.934063	0.290273
RLOC_00027888	1.79778	0.128267		1.83197	0.160201		1.30425	0.521236
RLOC_00001925	1.52323	0.128565		1.13617	0.274142		4.41741	3.50997e-08
RLOC_00032478	3.1962	0.128733		3.47798	0.110748		1.46777	NA
RLOC_00024559	-1.25892	0.129093		-1.37758	0.105141		-0.898148	0.56634
RLOC_00016221	1.52411	0.129286		0.905159	0.39217		2.16019	0.0757759
RLOC_00034840	-0.921685	0.129687		-0.830291	0.175623		-1.38588	0.117338
RLOC_00018095	-1.99349	0.129836		-1.66575	0.217489		-2.66182	0.296648
RLOC_00018313	1.81889	0.129846		1.66843	0.211878		4.78494	0.014192
RLOC_00002913	-1.57468	0.129846		-1.50041	0.201476		-1.98996	0.220268
RLOC_00014703	3.31843	0.129846		3.39005	0.212084		2.91516	NA
RLOC_00012404	0.564464	0.13058		0.358678	0.261743		1.13022	0.0449791
RLOC_00008166	-2.57184	0.130895		-4.25851	0.00795325		1.89343	0.31119
RLOC_00012344	2.40382	0.130895		2.50157	0.138766		4.18289	0.0813233
RLOC_00012831	2.89626	0.131106		2.99203	0.172051		1.78704	NA
RLOC_00031221	1.24608	0.131106		0.582226	0.427933		2.19049	0.0252441
RLOC_00017314	-1.59089	0.131482		-1.07191	0.344136		-3.57951	0.00891747
RLOC_00018867	2.49764	0.131785		2.35253	0.167682		4.53264	0.117458
RLOC_00022970	-0.611863	0.131817		-0.385111	0.189284		-1.59455	0.00241052
RLOC_00017054	0.922077	0.132045		0.704794	0.2362		1.69348	0.0785042
RLOC_00033108	-2.16255	0.132219		-2.48318	0.133021		-1.90212	0.404351
RLOC_00030306	-3.09981	0.132423		-3.17641	0.181656		0.101558	0.981116
RLOC_00009365	-1.10551	0.134328		-1.26723	0.143114		-1.00839	0.360433
RLOC_00012216	1.2577	0.134367		1.31395	0.10512		1.66236	0.161318
RLOC_00003080	-1.7541	0.134367		-2.05897	0.110079		-1.59601	0.311477
RLOC_00009759	2.46803	0.134407		2.08533	0.261394		4.4142	0.0700519
RLOC_00004463	-2.47804	0.134601		-2.88953	0.134428		0.136979	0.972152
RLOC_00006163	2.60573	0.134745		2.66927	0.161614		2.01114	NA
RLOC_00026355	1.47947	0.134885		1.59207	0.097567		0.815065	0.676741
RLOC_00008578	-0.866878	0.135059		-0.771178	0.187845		-1.20339	0.265547
RLOC_00021079	0.869349	0.135669		1.16181	0.00748177		-0.547284	0.559345
RLOC_00008830	1.31492	0.135669		0.810807	0.338044		2.0262	0.0730132
RLOC_00030879	-2.59111	0.135669		-2.61639	0.183463		-2.75474	NA
RLOC_00033256	-0.517615	0.13598		-0.575344	0.132786		-0.542856	0.395938
RLOC_00015807	0.845241	0.136028		0.86582	0.0923171		0.962602	0.406912
RLOC_00015636	-1.01436	0.136031		-0.87931	0.260922		-1.58359	0.204961
RLOC_00033264	3.11901	0.136333		3.08375	0.216361		3.36244	NA
RLOC_00006589	1.31718	0.13675		1.11719	0.224508		1.93963	0.0872448
RLOC_00002098	-3.62035	0.137199		-3.27351	0.14548		-4.71595	0.144438
RLOC_00012621	-0.777161	0.137473		-0.720352	0.184147		-1.12144	0.230461
RLOC_00012217	1.73389	0.137618		1.7412	0.148435		3.88644	0.0510016
RLOC_00020698	-0.739094	0.137937		-0.792622	0.114271		0.0571712	0.967193
RLOC_00023959	2.46276	0.137937		2.63338	0.128184		1.42691	NA
RLOC_00006819	-1.05032	0.138016		-1.02651	0.186941		-1.50848	0.104035
RLOC_00013227	-1.39301	0.138016		-1.28939	0.208882		-1.06506	0.548213
RLOC_00000098	2.39552	0.138272		2.66422	0.0310705		0.0020518	NA
RLOC_00029414	-1.55051	0.138362		-1.50818	0.143114		-1.3952	0.487946
RLOC_00016763	-0.635666	0.138572		-0.565928	0.232617		-0.867247	0.20817
RLOC_00034458	-1.15481	0.138572		-1.05372	0.223185		-1.0093	0.330616
RLOC_00021062	1.86768	0.138572		2.37325	0.0370674		-1.47174	0.0765855
RLOC_00029174	2.43221	0.138572		2.57016	0.147286		2.33646	NA
RLOC_00036102	0.663581	0.138618		0.690044	0.0948014		0.64026	0.480063
RLOC_00018055	1.65977	0.139091		1.84809	0.087412		1.16465	NA
RLOC_00017111	-2.68621	0.13977		-5.68276	1.73084e-06		-0.200652	0.920737
RLOC_00018003	1.04586	0.140338		1.22143	0.0451779		0.220896	0.90977
RLOC_00003834	-1.35383	0.140338		-1.4733	0.136538		-0.506389	0.806902
RLOC_00033048	-1.22038	0.140839		-1.28321	0.125519		0.0828376	0.969083
RLOC_00015082	0.757168	0.140839		0.76582	0.195104		1.20348	0.168452
RLOC_00023912	2.70283	0.140839		1.72642	0.424131		4.09362	0.0564342
RLOC_00012909	-4.0069	0.140946		-3.82282	0.110031		-4.89887	0.0612887
RLOC_00016054	0.6005	0.140946		0.752259	0.02931		-0.0963292	0.924253
RLOC_00012079	-0.969626	0.140983		-0.991219	0.169358		-0.445556	0.777062
RLOC_00012917	-3.08774	0.14102		-2.92165	0.186488		-4.01433	0.138187
RLOC_00022258	-1.04986	0.141201		-0.878168	0.257022		-1.44469	0.155334
RLOC_00011864	3.31929	0.141508		3.732	0.0343986		NA	NA
RLOC_00011916	-2.721	0.141512		-3.02055	0.114266		-2.97296	0.214223
RLOC_00020528	-1.70371	0.142079		-1.45492	0.258191		-2.74711	0.190379
RLOC_00018655	1.19229	0.142264		1.35205	0.0635453		0.44009	0.805008
RLOC_00029336	-2.42186	0.142264		-2.61683	0.149209		-2.32527	0.367482
RLOC_00014143	1.71389	0.142264		1.9051	0.0714867		1.09519	0.514496
RLOC_00004522	-1.26717	0.142737		-1.40442	0.10177		0.646735	0.674262
RLOC_00035746	0.952037	0.143073		0.715062	0.353704		0.919514	0.245459
RLOC_00003953	-1.64972	0.143073		-1.54136	0.211878		-2.17656	0.360433
RLOC_00003073	-1.73468	0.143073		-2.07064	0.0654482		-0.0246825	0.9922
RLOC_00027585	1.74934	0.143127		1.8305	0.186488		4.20222	NA
RLOC_00019011	2.0647	0.143554		1.60468	0.326978		1.95086	0.241005
RLOC_00007668	2.60909	0.143554		2.70482	0.112145		1.50423	NA
RLOC_00036049	-1.40487	0.143554		-2.10057	0.00581303		-0.867692	0.579656
RLOC_00030862	-1.50048	0.143625		-0.875637	0.363876		-4.13397	0.00222062
RLOC_00012574	2.36942	0.144496		2.11345	0.222895		3.37239	0.203506
RLOC_00008833	1.66948	0.144496		1.58742	0.180164		1.57482	0.44069
RLOC_00014917	1.31253	0.145222		1.02012	0.286741		1.5019	0.277209
RLOC_00035584	1.52507	0.145298		1.29126	0.236036		2.45313	0.150828
RLOC_00018781	1.91957	0.145298		1.08463	0.457149		3.39243	0.0114009
RLOC_00030784	-0.54525	0.145298		-0.462373	0.287279		-1.00618	0.0468807
RLOC_00018052	-2.42225	0.145437		-2.29535	0.206938		-3.3311	0.0876863
RLOC_00023596	-0.987642	0.145503		-1.10184	0.114466		-0.451551	0.690504
RLOC_00003060	2.48326	0.146316		2.34346	0.198335		2.82249	0.348914
RLOC_00006524	-4.55881	0.147002		-4.32782	0.123699		-5.53666	0.0548725
RLOC_00020873	0.768054	0.147004		1.01994	0.00908197		-0.368031	0.657322
RLOC_00013064	1.81247	0.147537		0.689285	0.620899		2.43992	0.0814584
RLOC_00030645	0.6012	0.147786		0.578411	0.192864		1.07938	0.0927254
RLOC_00005016	1.07289	0.148234		1.2328	0.112373		0.574482	0.67943
RLOC_00017876	0.986672	0.148337		0.929979	0.189898		1.33358	0.192466
RLOC_00025554	1.74751	0.148337		1.79409	0.130457		3.98217	NA
RLOC_00003333	-1.25276	0.14837		-1.32119	0.165081		-1.53105	0.0620673
RLOC_00033757	0.877617	0.148767		0.902311	0.192864		1.64118	0.0160975
RLOC_00007768	-0.864642	0.149019		-0.753885	0.23463		-1.23033	0.180512
RLOC_00012125	2.18996	0.149247		1.18885	0.504651		4.60012	0.00201401
RLOC_00007672	1.19249	0.149712		1.51504	0.018555		-0.857439	0.506017
RLOC_00026183	-1.68641	0.149835		-2.00792	0.105235		-1.57528	0.36403
RLOC_00029944	-1.93903	0.149997		-1.41862	0.243729		-6.04017	4.69622e-05
RLOC_00018241	-0.706237	0.150054		-0.56063	0.249208		-1.03822	0.108843
RLOC_00020433	3.65304	0.150217		4.09448	0.0525204		NA	NA
RLOC_00010531	-1.43967	0.150302		-0.990803	0.359204		-3.41362	5.23306e-05
RLOC_00019577	-1.88471	0.150451		-1.89913	0.193375		-0.632509	0.847785
RLOC_00023759	3.6141	0.152101		3.15849	0.221197		5.37239	0.0860495
RLOC_00001302	1.15031	0.15269		1.39048	0.0706238		0.178908	0.929797
RLOC_00031747	0.996125	0.153231		0.789418	0.307213		1.83454	0.0136671
RLOC_00018818	0.704149	0.153231		0.875122	0.0636809		-0.0486415	0.966852
RLOC_00029001	1.56156	0.153231		0.849003	0.392951		3.93623	0.000150558
RLOC_00021848	-1.6756	0.153231		-1.54689	0.214959		-1.18176	0.536914
RLOC_00002244	2.56787	0.153435		2.33841	0.312709		3.58191	NA
RLOC_00034938	1.2457	0.153464		1.25059	0.204998		4.02658	0.000329494
RLOC_00027503	-1.59664	0.153464		-1.7952	0.142433		0.023318	0.990747
RLOC_00019610	1.67579	0.153464		2.11517	0.0180145		-2.18698	0.00648843
RLOC_00034333	-1.71492	0.153464		-1.57383	0.239258		-2.54494	0.0641605
RLOC_00023457	1.78206	0.154005		1.8823	0.152011		3.38397	0.133753
RLOC_00025565	1.16905	0.154099		0.882453	0.284718		1.76108	0.199497
RLOC_00023909	1.57548	0.154253		1.43968	0.217489		4.70619	0.00187562
RLOC_00024795	-2.26418	0.154351		-2.46364	0.147286		-2.57587	0.262304
RLOC_00006590	1.48466	0.154351		1.18445	0.23837		3.58936	0.0762511
RLOC_00016778	1.3786	0.155055		1.17828	0.226914		1.98252	0.248151
RLOC_00026023	2.15688	0.155327		2.41308	0.106995		0.451505	NA
RLOC_00026325	2.43206	0.155553		2.55431	0.162846		2.24619	NA
RLOC_00002011	1.24001	0.155553		0.854454	0.298551		3.26	0.000532305
RLOC_00013015	2.09348	0.15612		1.81617	0.277871		3.57234	0.121052
RLOC_00033341	1.00121	0.15612		0.567078	0.361751		2.72116	1.77411e-05
RLOC_00004882	1.11366	0.15615		0.984681	0.256205		2.97197	0.00790558
RLOC_00010860	0.568691	0.156776		0.760714	0.014745		-0.210597	0.773321
RLOC_00010299	2.63677	0.156776		2.30462	0.166486		2.8007	0.39044
RLOC_00008806	1.32751	0.157641		1.01082	0.252988		4.0328	0.000226093
RLOC_00010892	-3.82223	0.157857		-3.77989	0.108682		-1.29793	0.739362
RLOC_00015050	1.05516	0.159611		0.427617	0.341292		2.47415	0.00529335
RLOC_00018934	1.18089	0.159611		0.756871	0.300006		3.28822	0.00024301
RLOC_00020379	-0.946324	0.159611		-1.19729	0.0980912		-0.288141	0.82302
RLOC_00030940	0.75378	0.159611		0.803554	0.172624		1.18196	0.174215
RLOC_00013721	1.15001	0.159611		1.07716	0.22373		1.48071	0.219824
RLOC_00017009	-1.18282	0.159611		-1.33943	0.0909072		-1.03793	0.417962
RLOC_00034441	0.972129	0.159981		0.858466	0.254151		1.9007	0.0892101
RLOC_00009901	-1.40971	0.159986		-1.84327	0.037593		-0.607152	0.661217
RLOC_00016991	0.797637	0.160112		0.694522	0.252715		1.60115	0.0329824
RLOC_00002549	-1.58899	0.16074		-3.04881	0.000558193		-0.97599	0.461125
RLOC_00026602	2.00235	0.161095		1.68867	0.263023		2.16537	0.337741
RLOC_00031688	1.26599	0.161095		0.725323	0.460387		1.87373	0.0376617
RLOC_00030899	-1.94528	0.161301		-2.12007	0.179413		-1.97769	NA
RLOC_00033636	-1.89367	0.161607		-2.11153	0.173543		-1.58753	0.473305
RLOC_00014016	-1.87243	0.16186		-2.64507	0.0899426		-1.712	0.338427
RLOC_00032145	1.74525	0.1624		1.98902	0.0371719		0.685789	0.851123
RLOC_00033473	-0.896402	0.1624		-1.06088	0.0913584		0.788773	0.253021
RLOC_00008570	-1.0426	0.1624		-0.75163	0.33267		-2.29747	0.0134185
RLOC_00033764	1.30981	0.163224		1.25221	0.184558		0.930854	0.608126
RLOC_00022063	1.33867	0.16368		1.32268	0.188973		3.85731	0.067922
RLOC_00030402	-1.31087	0.16393		-1.49058	0.125519		-1.31191	0.384303
RLOC_00031827	2.94415	0.164047		3.24922	0.113082		1.00131	NA
RLOC_00035497	-1.71698	0.164149		-2.1278	0.05525		2.84185	0.060492
RLOC_00021333	1.51346	0.164149		0.849663	0.347088		5.00782	6.43021e-09
RLOC_00022602	0.495039	0.164247		0.587411	0.109004		0.463939	0.529522
RLOC_00007021	-3.91447	0.164247		-3.71171	0.136337		-4.82733	0.118276
RLOC_00029019	2.9317	0.16444		2.58017	NA		3.77637	NA
RLOC_00007466	-1.12167	0.16444		-1.71938	0.00554146		-0.289935	0.856464
RLOC_00026007	0.815148	0.164473		0.902196	0.127938		0.957894	0.262409
RLOC_00018373	1.98978	0.164535		1.79613	0.216552		2.8734	0.29123
RLOC_00019605	0.663533	0.165037		0.741127	0.11802		0.844383	0.348529
RLOC_00024896	-0.967936	0.165534		-0.742121	0.294059		-1.90196	0.123594
RLOC_00034184	-0.9073	0.165667		-0.624796	0.282657		-2.19578	0.00918777
RLOC_00008558	1.16336	0.165667		0.861967	0.35164		1.81671	0.088234
RLOC_00020144	2.07039	0.165667		2.39667	0.0749029		-0.24612	NA
RLOC_00016807	-1.61883	0.166096		-1.58982	0.223346		-2.21964	0.0459953
RLOC_00020286	-2.57799	0.166191		-2.14079	0.216662		-4.22652	NA
RLOC_00035406	0.841792	0.166284		0.870237	0.132578		1.39729	0.142847
RLOC_00030494	1.35655	0.166284		1.03038	0.322278		3.9076	0.000719377
RLOC_00023155	1.95854	0.166284		1.53772	0.348154		2.02332	0.325281
RLOC_00004452	0.907692	0.166863		1.08475	0.0821956		0.304235	0.840511
RLOC_00017851	-2.55291	0.166872		-2.64753	0.147744		-0.57659	0.88471
RLOC_00035350	2.20797	0.167162		2.31221	0.16914		1.0756	NA
RLOC_00025509	1.53665	0.167162		1.31154	0.282133		1.3922	0.374727
RLOC_00014461	1.826	0.167422		1.91117	0.175523		3.88519	0.0793524
RLOC_00034582	0.71683	0.167688		0.516857	0.288019		1.73308	0.00629095
RLOC_00031624	0.698088	0.167688		0.678768	0.246134		1.08137	0.0956581
RLOC_00008228	-0.914766	0.167688		-0.702789	0.31665		-1.89459	0.0562082
RLOC_00035751	2.57307	0.167688		2.69374	0.151074		2.77078	NA
RLOC_00031933	3.50119	0.167688		3.55191	0.202736		3.31469	NA
RLOC_00015318	1.75574	0.167692		1.44067	0.254958		1.84516	0.364732
RLOC_00031775	2.79057	0.168223		2.84789	NA		2.37438	NA
RLOC_00011841	1.87551	0.168361		1.04368	0.348765		4.70556	0.00379627
RLOC_00021860	3.02533	0.169381		3.50698	0.0606938		NA	NA
RLOC_00020647	-1.04202	0.169491		-1.02881	0.239355		-1.39605	0.10264
RLOC_00015379	1.53349	0.169653		1.00679	0.312825		4.63149	0.00060919
RLOC_00032817	2.0214	0.169653		2.14121	0.182443		2.21738	NA
RLOC_00034264	-0.808425	0.170052		-0.636585	0.252938		-1.50659	0.149403
RLOC_00016426	0.583715	0.170052		0.522317	0.264229		0.816685	0.261558
RLOC_00032626	1.4119	0.170057		1.23954	0.285666		3.30046	0.0186953
RLOC_00006631	-0.867276	0.170093		-0.843845	0.226117		-1.18926	0.247652
RLOC_00001159	2.71313	0.170956		2.54976	NA		2.86667	NA
RLOC_00017197	-2.31892	0.170956		-2.51181	0.179413		-2.19067	NA
RLOC_00019465	2.60821	0.170956		1.31209	NA		3.2131	0.216958
RLOC_00002827	1.86685	0.171265		1.86981	0.195031		1.26712	0.641592
RLOC_00009309	-1.06036	0.171265		-1.10184	0.216266		-0.480405	0.675741
RLOC_00002483	-2.26814	0.171388		-2.43167	0.179397		-1.05404	0.73985
RLOC_00021698	1.22656	0.171922		1.02091	0.312709		3.66972	0.0262892
RLOC_00016935	0.76369	0.171922		0.711731	0.252715		1.11405	0.247012
RLOC_00022265	2.25424	0.171935		2.13324	NA		2.81027	NA
RLOC_00026456	2.9074	0.17294		3.27696	0.0986765		0.385217	NA
RLOC_00031634	-1.91019	0.17294		-2.04241	0.111061		-0.0382711	0.989031
RLOC_00009470	-1.4037	0.1732		-1.52066	0.166442		1.89376	0.143424
RLOC_00017896	1.78869	0.1732		1.65584	0.253499		2.63713	0.179364
RLOC_00002403	1.77178	0.173216		1.92655	0.110589		1.72147	0.36403
RLOC_00024892	-1.94162	0.17334		-2.16347	0.107175		-1.42444	0.617346
RLOC_00023911	2.60926	0.17334		1.91331	0.34499		4.34443	0.106341
RLOC_00029122	-1.46277	0.173566		-1.23392	0.274142		-2.49759	0.192939
RLOC_00031156	1.94777	0.173566		1.2106	0.485767		2.58173	0.0478075
RLOC_00001015	-1.42821	0.174263		-1.04171	0.382665		-3.01332	0.0251898
RLOC_00016517	0.65499	0.174303		0.618757	0.215604		1.10663	0.126087
RLOC_00016387	-1.84045	0.174493		-2.10575	0.106927		-1.9435	0.238792
RLOC_00008557	2.0706	0.174494		1.81186	0.214959		4.17591	NA
RLOC_00034531	0.65071	0.175283		0.655133	0.221197		1.06242	0.0721825
RLOC_00008976	1.80453	0.175478		1.37976	0.368878		5.50595	0.00214075
RLOC_00026718	2.54042	0.175478		2.38255	0.286411		3.13608	NA
RLOC_00001884	1.71327	0.175881		1.84682	0.165948		3.58597	0.090459
RLOC_00021849	-1.81819	0.176632		-1.69555	0.238321		-1.85695	0.480063
RLOC_00006128	-1.99258	0.176957		-1.69151	0.254019		-2.90607	0.192939
RLOC_00005829	-1.60519	0.177059		-2.66487	0.00890318		-1.00668	0.514081
RLOC_00024550	1.95221	0.177059		2.02377	0.173568		1.39356	0.649649
RLOC_00016700	1.38805	0.177059		1.42448	0.136416		2.57858	0.0721825
RLOC_00028935	-1.25946	0.177059		-0.839293	0.358012		-2.90818	0.0079489
RLOC_00013349	-1.5631	0.177069		-1.21014	0.246047		-3.68792	0.0453851
RLOC_00008425	-2.0259	0.177069		-2.11768	0.240644		-2.32532	0.0815056
RLOC_00007693	-2.64341	0.177187		-3.35025	0.056751		2.59232	0.28448
RLOC_00001795	1.79534	0.178877		1.53776	0.304259		4.75374	0.014352
RLOC_00015651	2.97798	0.17898		3.35574	0.0984772		0.385217	NA
RLOC_00004296	2.73262	0.17898		3.09919	0.110079		0.080565	NA
RLOC_00001667	0.506447	0.180255		0.408455	0.284306		1.19113	0.0508389
RLOC_00005235	-1.49381	0.180259		-2.55857	0.00788716		-0.57405	0.477105
RLOC_00013271	1.63827	0.180259		0.948137	0.3946		4.21755	0.00472937
RLOC_00031993	1.8307	0.180486		1.10234	0.432673		3.87653	0.00946722
RLOC_00029937	-0.598121	0.18053		-0.492876	0.282365		-1.16911	0.112085
RLOC_00013296	1.86879	0.180988		2.01833	0.183142		4.14442	0.0671009
RLOC_00014907	1.64809	0.181048		1.72254	0.188138		2.38874	NA
RLOC_00013618	1.34642	0.181122		1.55127	0.122426		0.254781	0.922382
RLOC_00032133	1.53448	0.181828		1.10134	0.367577		2.18186	0.192144
RLOC_00031583	-1.01445	0.182846		-0.993105	0.260036		-1.13006	0.251641
RLOC_00013415	1.64907	0.182846		1.26588	0.237072		4.95101	0.00248307
RLOC_00029420	-1.56486	0.182846		-1.59581	0.15715		-1.42968	0.496614
RLOC_00016607	2.14352	0.184244		1.85713	0.334043		3.10367	0.197487
RLOC_00000074	2.19146	0.184887		1.8394	0.285666		2.40989	0.377422
RLOC_00014869	-0.745678	0.185201		-0.665942	0.297093		-1.06584	0.294191
RLOC_00018833	0.923492	0.185347		0.852111	0.259158		2.77711	0.00768598
RLOC_00007318	2.8761	0.185858		2.41554	0.313451		3.62182	0.249058
RLOC_00006611	-2.2337	0.185878		-2.36326	0.161824		-0.311298	0.920737
RLOC_00011148	-0.746743	0.185988		-0.599195	0.274992		-1.38626	0.138943
RLOC_00001730	0.778155	0.186265		0.847458	0.17428		1.16131	0.0987268
RLOC_00001310	1.31681	0.186265		1.41691	0.179413		0.763754	0.770398
RLOC_00005842	-1.11104	0.186265		-1.65571	0.0142667		0.039644	0.977802
RLOC_00029865	-1.08576	0.186365		-1.3124	0.125898		-1.11295	0.386607
RLOC_00006073	-0.682532	0.186365		-0.496798	0.357178		-1.42179	0.0173528
RLOC_00025362	-1.47088	0.186721		-2.14867	0.0110389		1.93406	0.186339
RLOC_00026321	-2.01456	0.186807		-1.84365	0.262978		-2.9337	0.283471
RLOC_00027373	-1.7413	0.186838		-1.71639	0.245439		-1.37574	0.534599
RLOC_00015705	0.71442	0.186913		0.930849	0.0419096		-0.21432	0.819363
RLOC_00011384	-4.45044	0.186913		-4.31454	0.15112		-5.05489	0.121052
RLOC_00020818	-1.92279	0.186913		-1.8653	0.24217		-1.56192	NA
RLOC_00021557	1.73588	0.186913		1.24841	0.390525		4.62513	0.00663473
RLOC_00012410	2.40758	0.186913		2.23771	0.286082		2.66956	NA
RLOC_00034360	-2.13018	0.187324		-3.28004	0.0730711		-0.490636	0.843065
RLOC_00002863	0.95331	0.188708		0.828492	0.322278		1.56358	0.0341303
RLOC_00024767	-0.996235	0.188708		-0.643837	0.385763		-2.52691	0.00846437
RLOC_00009938	0.934301	0.189787		1.12946	0.043855		0.185029	0.906128
RLOC_00021743	-2.87251	0.190252		-2.97361	0.144646		1.26268	0.698206
RLOC_00026825	1.5885	0.190962		1.7687	0.0903576		1.12318	0.545193
RLOC_00001591	0.878072	0.190966		0.739467	0.301351		1.49904	0.0548725
RLOC_00013958	-2.37542	0.191003		-2.8359	0.15646		0.309449	0.921485
RLOC_00015466	1.33155	0.191393		2.93733	0.00994884		0.196033	0.9103
RLOC_00004767	2.60953	0.191616		2.23722	0.324565		2.58506	NA
RLOC_00006222	2.44912	0.192074		1.61262	NA		3.89696	NA
RLOC_00031854	1.47655	0.192843		1.74155	0.0841662		0.0514086	0.980999
RLOC_00032942	2.78566	0.193165		2.13033	0.286411		4.69699	0.181453
RLOC_00005996	1.68207	0.193315		1.81722	0.228711		3.81087	0.10264
RLOC_00025065	2.47092	0.193315		2.48345	0.208882		2.71621	NA
RLOC_00009254	-0.863061	0.193352		-0.789587	0.253499		-1.34181	0.0828966
RLOC_00021409	2.00454	0.193352		2.35227	0.0979449		0.153783	NA
RLOC_00014339	-0.892462	0.193376		-1.18009	0.0359707		0.00191227	0.998643
RLOC_00034323	2.14781	0.193376		1.95106	0.222895		2.17205	0.457556
RLOC_00005635	-1.05925	0.193595		-1.29267	0.114321		0.300067	0.82395
RLOC_00028501	-1.26825	0.193595		-1.49869	0.130457		0.5954	0.760854
RLOC_00029955	0.497763	0.193659		0.528979	0.224957		0.615023	0.320357
RLOC_00017035	-0.68852	0.193697		-0.834275	0.11766		-0.423898	0.583012
RLOC_00031025	-0.708842	0.193697		-0.854941	0.110748		0.0384592	0.977848
RLOC_00020275	-0.708659	0.193697		-0.991058	0.0407079		-0.49254	0.562674
RLOC_00018855	0.806917	0.194444		0.655121	0.347088		1.973	0.0281714
RLOC_00034201	-0.866958	0.194446		-0.712583	0.297093		-1.53642	0.10496
RLOC_00035703	0.901314	0.194554		1.07397	0.109004		0.55993	0.548146
RLOC_00004432	-2.03466	0.194658		-2.05971	0.208535		-2.67797	0.239348
RLOC_00023978	-1.97783	0.194756		-2.30296	0.106927		-1.51514	0.503836
RLOC_00004984	1.22688	0.194756		0.947699	0.362554		2.1326	0.141729
RLOC_00028963	1.12141	0.194756		0.905599	0.298481		1.08039	0.389142
RLOC_00024807	-1.85519	0.195426		-2.35979	0.090251		-1.20233	0.433514
RLOC_00017134	-2.06814	0.196254		-3.0598	0.0651379		-1.9301	0.231472
RLOC_00035495	-2.79442	0.196422		-3.26501	0.105928		-1.9923	0.520685
RLOC_00034665	-1.53659	0.196422		-1.94798	0.0748682		-1.02266	0.621684
RLOC_00028512	0.8627	0.196733		0.546125	0.359064		2.26831	0.0135982
RLOC_00013045	1.02983	0.196827		0.932555	0.31665		1.2939	0.393236
RLOC_00034026	1.22007	0.196929		1.04121	0.297749		2.85686	0.00384188
RLOC_00002690	2.75447	0.196929		3.05278	0.15833		1.0857	NA
RLOC_00006339	-0.945747	0.197393		-0.961551	0.199227		-0.869173	0.562674
RLOC_00007259	-1.31635	0.197393		-1.92368	0.00164722		0.290857	0.896509
RLOC_00010352	-2.4672	0.197439		-2.72982	0.144328		-2.50848	0.447562
RLOC_00008033	-1.08387	0.198352		-1.12401	0.192309		0.788095	0.514857
[truncated: 6,432 more rows]
