# Supplementary material for: RNAseq expression patterns of canine invasive urothelial carcinoma reveal two distinct tumor clusters and shared regions of dysregulation with human bladder tumors
Source: BMC Cancer. 2020 Mar 24;20:251. doi: 10.1186/s12885-020-06737-0 (PMC7092566; doi:10.1186/s12885-020-06737-0)
Supplement: Supplementary file 5 — Additional file 5:. Table S4. Gene groups overrepresented in the genes that distinguish BRAFV595E tumors from BRAFwt tumors. [file 12885_2020_6737_MOESM5_ESM.xlsx]

## Sheet: SupT4
Supplemental Table 4. Gene groups overrepresented in the three clades of genes that distinguish BRAFV595E tumors from BRAFwt tumors.
Gene Clade 1
Gene Set Name	# Genes in Overlap (k)	k/K	p-value	FDR q-value
GO_TISSUE_DEVELOPMENT	27	0.0178	3.52e-15	4.35e-11
GO_REGULATION_OF_CELL_DEATH	25	0.017	1.2e-13	7.42e-10
GSE40068_CXCR5NEG_BCL6NEG_CD4_TCELL_VS_CXCR5POS_BCL6NEG_TFH_DN	11	0.055	7.41e-12	3.05e-08
GO_CELL_CYCLE_PROCESS	20	0.0185	9.92e-12	3.06e-08
GO_MITOTIC_CELL_CYCLE	17	0.0222	2.5e-11	6.19e-08
GO_CELL_CYCLE	21	0.016	4.42e-11	8.62e-08
GSE15330_LYMPHOID_MULTIPOTENT_VS_MEGAKARYOCYTE_ERYTHROID_PROGENITOR_IKAROS_KO_DN	10	0.0565	5.28e-11	8.62e-08
GSE15330_MEGAKARYOCYTE_ERYTHROID_VS_GRANULOCYTE_MONOCYTE_PROGENITOR_UP	10	0.0562	5.58e-11	8.62e-08
EGFR_UP.V1_UP	10	0.0518	1.24e-10	1.67e-07
GSE22886_UNSTIM_VS_IL2_STIM_NKCELL_DN	10	0.05	1.75e-10	1.67e-07
GSE39110_UNTREATED_VS_IL2_TREATED_CD8_TCELL_DAY3_POST_IMMUNIZATION_DN	10	0.05	1.75e-10	1.67e-07
GSE9650_NAIVE_VS_MEMORY_CD8_TCELL_DN	10	0.05	1.75e-10	1.67e-07
KAECH_NAIVE_VS_MEMORY_CD8_TCELL_DN	10	0.05	1.75e-10	1.67e-07
GO_IDENTICAL_PROTEIN_BINDING	19	0.0157	5.29e-10	4.67e-07
GO_EPITHELIUM_DEVELOPMENT	17	0.018	6.22e-10	5.13e-07
GO_POSITIVE_REGULATION_OF_CELL_DEATH	14	0.0231	9.41e-10	7.26e-07
GSE14415_INDUCED_TREG_VS_TCONV_UP	9	0.0506	1.34e-09	9.75e-07
GO_GOLGI_APPARATUS	20	0.0138	1.57e-09	1.08e-06
GO_TISSUE_MORPHOGENESIS	13	0.0244	2.07e-09	1.34e-06
GO_IMMUNE_SYSTEM_PROCESS	23	0.0116	2.39e-09	1.48e-06
Gene Clade 2
Gene Set Name	# Genes in Overlap (k)	k/K	p-value	FDR q-value
GO_IMMUNE_RESPONSE	12	0.0109	8.8e-07	0.0109
GO_INNATE_IMMUNE_RESPONSE	9	0.0145	2.28e-06	0.0113
GO_GABA_RECEPTOR_BINDING	3	0.2	2.73e-06	0.0113
GO_RESPONSE_TO_CYTOKINE	9	0.0126	7.22e-06	0.0181
GO_PLASMA_MEMBRANE_REGION	10	0.0108	8.65e-06	0.0181
GO_IMMUNE_SYSTEM_PROCESS	14	0.0071	1.59e-05	0.0181
GO_CELLULAR_RESPONSE_TO_CYTOKINE_STIMULUS	8	0.0132	1.72e-05	0.0181
GO_RECEPTOR_BINDING	12	0.0081	1.74e-05	0.0181
GO_CYTOKINE_MEDIATED_SIGNALING_PATHWAY	7	0.0155	2.17e-05	0.0181
GO_CELLULAR_RESPONSE_TO_ORGANIC_SUBSTANCE	13	0.007	3.42e-05	0.0181
GO_SMALL_MOLECULE_CATABOLIC_PROCESS	6	0.0183	3.44e-05	0.0181
GSE42724_NAIVE_BCELL_VS_PLASMABLAST_UP	5	0.0251	3.59e-05	0.0181
GSE13485_DAY1_VS_DAY7_YF17D_VACCINE_PBMC_DN	5	0.025	3.67e-05	0.0181
GSE17721_PAM3CSK4_VS_CPG_12H_BMDC_DN	5	0.025	3.67e-05	0.0181
GSE18791_CTRL_VS_NEWCASTLE_VIRUS_DC_14H_DN	5	0.025	3.67e-05	0.0181
GSE22886_NEUTROPHIL_VS_DC_UP	5	0.025	3.67e-05	0.0181
GSE2706_2H_VS_8H_R848_STIM_DC_DN	5	0.025	3.67e-05	0.0181
GSE34205_HEALTHY_VS_FLU_INF_INFANT_PBMC_DN	5	0.025	3.67e-05	0.0181
GSE34205_RSV_VS_FLU_INF_INFANT_PBMC_DN	5	0.025	3.67e-05	0.0181
GSE360_CTRL_VS_B_MALAYI_HIGH_DOSE_MAC_UP	5	0.025	3.67e-05	0.0181
Gene Clade 3
Gene Set Name	# Genes in Overlap (k)	k/K	p-value	FDR q-value
GO_REGULATION_OF_TRANSPORT	24	0.0133	1.74e-12	2.15e-08
GO_CHEMICAL_HOMEOSTASIS	16	0.0183	1.43e-10	6.8e-07
GO_HOMEOSTATIC_PROCESS	19	0.0142	1.65e-10	6.8e-07
GO_MUSCLE_SYSTEM_PROCESS	10	0.0355	1.01e-09	3.13e-06
GO_POSITIVE_REGULATION_OF_PHOSPHORUS_METABOLIC_PROCESS	16	0.0154	1.65e-09	4.08e-06
GO_POSITIVE_REGULATION_OF_TRANSPORT	15	0.016	3.41e-09	7.03e-06
GO_REGULATION_OF_SECRETION	13	0.0186	7.19e-09	1.27e-05
GO_POSITIVE_REGULATION_OF_MULTICELLULAR_ORGANISMAL_PROCESS	17	0.0122	1.63e-08	2.52e-05
GO_SYSTEM_PROCESS	19	0.0106	1.84e-08	2.53e-05
GO_REGULATION_OF_PHOSPHORUS_METABOLIC_PROCESS	18	0.0111	2.36e-08	2.92e-05
GO_POSITIVE_REGULATION_OF_CELL_COMMUNICATION	17	0.0111	6.3e-08	6.76e-05
GO_MUSCLE_CONTRACTION	8	0.0343	6.56e-08	6.76e-05
GO_POSITIVE_REGULATION_OF_INTRACELLULAR_SIGNAL_TRANSDUCTION	13	0.0148	9.97e-08	9.47e-05
GO_POSITIVE_REGULATION_OF_BIOSYNTHETIC_PROCESS	18	0.01	1.21e-07	0.000107
GO_INTRINSIC_COMPONENT_OF_PLASMA_MEMBRANE	17	0.0103	1.79e-07	0.000122
GO_POSITIVE_REGULATION_OF_SECRETION	9	0.0243	1.81e-07	0.000122
GO_CALMODULIN_BINDING	7	0.0391	1.87e-07	0.000122
GO_REGULATION_OF_INTRACELLULAR_SIGNAL_TRANSDUCTION	17	0.0103	1.9e-07	0.000122
GO_MOVEMENT_OF_CELL_OR_SUBCELLULAR_COMPONENT	15	0.0118	1.94e-07	0.000122
GO_REGULATION_OF_CELLULAR_LOCALIZATION	15	0.0117	1.98e-07	0.000122
