# Supplementary material for: RNAseq expression patterns of canine invasive urothelial carcinoma reveal two distinct tumor clusters and shared regions of dysregulation with human bladder tumors
Source: BMC Cancer. 2020 Mar 24;20:251. doi: 10.1186/s12885-020-06737-0 (PMC7092566; doi:10.1186/s12885-020-06737-0)
Supplement: Supplementary file 6 — Additional file 6:. Table S5. Comparison of gene expression values from previously published datasets. [file 12885_2020_6737_MOESM6_ESM.xlsx]

## Sheet: Sheet1
Supplemental Table 5. 178 dysregulated genes found in three independent studies.
		Current Study
Ensembl Gene ID	GeneSymbol	All tumors	BRAFV595E	BRAFwt	Ramsey et al.	Maeda et al.
ENSCAFG00000005368	ACKR2	down	down	n.s	down	down
ENSCAFG00000019574	ACOT7	up	up	n.s.	up	up
ENSCAFG00000012181	ACTC1	down	down	down	down	down
ENSCAFG00000010822	ACTN2	down	down	down	down	down
ENSCAFG00000002068	ADGRF1	up	up	up	up	up
ENSCAFG00000002095	ADGRF4	up	up	up	up	up
ENSCAFG00000002437	AGR2	up	up	up	up	up
ENSCAFG00000012511	AIM1L	up	up	up	up	up
ENSCAFG00000016026	AKAP5	down	down	down	down	down
ENSCAFG00000013167	AKAP6	down	down	down	down	down
ENSCAFG00000011171	ALDH3B1	up	up	n.s.	up	up
ENSCAFG00000003461	ANKRD53	up	up	up	up	up
ENSCAFG00000006512	ANO9	up	up	up	up	up
ENSCAFG00000016191	AP1S3	up	up	up	up	up
ENSCAFG00000013901	APOBEC1	up	up	n.s.	up	up
ENSCAFG00000019952	ATP2C2	up	up	n.s.	up	up
ENSCAFG00000015192	B3GNT3	up	up	up	up	up
ENSCAFG00000013352	BCL2L14	up	up	up	up	up
ENSCAFG00000009264	BCL2L15	up	up	n.s.	up	up
ENSCAFG00000019596	CACNA1H	down	down	down	down	down
ENSCAFG00000010454	CALHM1	up	up	up	up	up
ENSCAFG00000007788	CAPG	up	up	n.s.	up	up
ENSCAFG00000019003	CARHSP1	up	up	up	up	up
ENSCAFG00000019372	CCNF	up	up	n.s.	up	up
ENSCAFG00000024748	CD55	up	up	n.s.	up	up
ENSCAFG00000005259	CDC20	up	up	up	up	up
ENSCAFG00000016106	CDC6	up	up	n.s.	up	up
ENSCAFG00000009144	CDH17	up	up	n.s.	up	up
ENSCAFG00000012336	CDH26	up	up	n.s.	up	up
ENSCAFG00000004457	CENPA	up	up	n.s.	up	up
ENSCAFG00000007881	CEP55	up	up	n.s.	up	up
ENSCAFG00000020184	CHST4	up	up	up	up	up
ENSCAFG00000004507	CKM	down	down	down	down	down
ENSCAFG00000012532	CLDN3	up	up	up	up	up
ENSCAFG00000016124	CLDN7	up	up	up	up	up
ENSCAFG00000029919	CLIC3	up	up	up	up	up
ENSCAFG00000018020	COL4A5	down	down	n.s.	down	down
ENSCAFG00000018016	COL4A6	down	down	down	down	down
ENSCAFG00000010206	CTSE	up	up	n.s.	up	up
ENSCAFG00000015475	DES	down	down	down	down	down
ENSCAFG00000013503	DGKG	down	down	down	down	down
ENSCAFG00000018994	DHCR24	up	up	n.s.	up	up
ENSCAFG00000015553	DKK1	up	up	n.s.	up	up
ENSCAFG00000018531	DLGAP1	up	up	up	up	up
ENSCAFG00000017951	DTNA	down	down	down	down	down
ENSCAFG00000030240	DUSP4	up	up	n.s.	up	up
ENSCAFG00000009431	E2F8	up	up	n.s.	up	up
ENSCAFG00000015455	ECT2	up	up	n.s.	up	up
ENSCAFG00000003000	ENSCAFG00000003000	up	up	up	up	up
ENSCAFG00000003061	ENSCAFG00000003061	up	up	up	up	up
ENSCAFG00000007154	ENSCAFG00000007154	up	up	up	up	up
ENSCAFG00000007199	ENSCAFG00000007199	up	up	up	up	up
ENSCAFG00000007307	ENSCAFG00000007307	up	up	up	up	up
ENSCAFG00000008236	ENSCAFG00000008236	up	up	n.s.	up	up
ENSCAFG00000010895	ENSCAFG00000010895	down	down	down	down	down
ENSCAFG00000011738	ENSCAFG00000011738	up	up	up	up	up
ENSCAFG00000014844	ENSCAFG00000014844	up	up	up	up	up
ENSCAFG00000017264	ENSCAFG00000017264	up	up	n.s.	up	up
ENSCAFG00000017326	ENSCAFG00000017326	down	down	down	down	down
ENSCAFG00000031502	ENSCAFG00000031502	up	up	n.s.	up	up
ENSCAFG00000032430	ENSCAFG00000032430	up	up	n.s.	up	up
ENSCAFG00000002653	EPCAM	up	up	up	up	up
ENSCAFG00000003578	EPHA1	up	up	up	up	up
ENSCAFG00000023690	ERCC6L	up	up	n.s.	up	up
ENSCAFG00000007030	ESPL1	up	up	n.s.	up	up
ENSCAFG00000009281	F2RL1	up	up	n.s.	up	up
ENSCAFG00000012414	FAM13C	down	down	down	down	down
ENSCAFG00000007216	FAM3D	up	up	up	up	up
ENSCAFG00000028558	FAM46B	down	down	down	down	down
ENSCAFG00000016518	FGFR4	up	up	up	up	up
ENSCAFG00000001585	FLNC	down	down	down	down	down
ENSCAFG00000005168	FOXA2	up	up	n.s.	up	up
ENSCAFG00000016945	GABRP	up	up	up	up	up
ENSCAFG00000005887	GALNT15	down	down	down	down	down
ENSCAFG00000011188	GALNT3	up	up	up	up	up
ENSCAFG00000016661	GCNT3	up	up	n.s.	up	up
ENSCAFG00000003609	GJB4	up	up	n.s.	up	up
ENSCAFG00000014774	GPR160	up	up	up	up	up
ENSCAFG00000019370	GSG2	up	up	n.s.	up	up
ENSCAFG00000016633	HEPH	up	up	n.s.	up	up
ENSCAFG00000030851	HLF	down	down	down	down	down
ENSCAFG00000012075	HORMAD1	up	up	up	up	up
ENSCAFG00000004668	IGSF23	up	up	n.s.	up	up
ENSCAFG00000032384	IL17B	down	down	down	down	down
ENSCAFG00000009877	ITGB6	up	up	up	up	up
ENSCAFG00000025116	JPH2	down	down	down	down	down
ENSCAFG00000005490	KCNE3	up	up	n.s.	up	up
ENSCAFG00000010741	kcnj16	up	up	up	up	up
ENSCAFG00000009183	KCNJ3	down	down	down	down	down
ENSCAFG00000011564	KCNK1	up	up	up	up	up
ENSCAFG00000032734	KCNK13	up	up	n.s.	up	up
ENSCAFG00000002645	KCNQ5	down	down	down	down	down
ENSCAFG00000013954	KIF18B	up	up	n.s.	up	up
ENSCAFG00000007328	KRT80	up	up	up	up	up
ENSCAFG00000011913	LAMB3	up	up	n.s.	up	up
ENSCAFG00000004355	LIMS2	down	down	down	down	down
ENSCAFG00000019036	LIPG	up	up	n.s.	up	up
ENSCAFG00000001281	LYPD2	up	up	up	up	up
ENSCAFG00000002515	MACC1	up	up	up	up	up
ENSCAFG00000007047	MAL	up	up	up	up	up
ENSCAFG00000000839	MAL2	up	up	up	up	up
ENSCAFG00000003018	MFSD2A	up	up	n.s.	up	up
ENSCAFG00000008878	MIS18A	up	up	n.s.	up	up
ENSCAFG00000009905	MMP9	up	up	up	up	up
ENSCAFG00000009884	MMRN1	down	down	down	down	down
ENSCAFG00000017037	MUC1	up	up	up	up	up
ENSCAFG00000012807	MUC20	up	up	up	up	up
ENSCAFG00000009336	MYBL2	up	up	n.s.	up	up
ENSCAFG00000007134	MYBPC1	down	down	down	down	down
ENSCAFG00000008540	MYL9	down	down	down	down	down
ENSCAFG00000017863	MYOCD	down	down	down	down	down
ENSCAFG00000005593	NCCRP1	up	up	up	up	up
ENSCAFG00000010460	NEURL1	down	down	down	down	down
ENSCAFG00000031803	NIPAL1	up	up	up	up	up
ENSCAFG00000000480	NIPAL2	up	up	up	up	up
ENSCAFG00000013259	NUF2	up	up	n.s.	up	up
ENSCAFG00000003683	ORC6	up	up	n.s.	up	up
ENSCAFG00000015813	PADI2	up	up	n.s.	up	up
ENSCAFG00000011568	PARD6B	up	up	up	up	up
ENSCAFG00000004944	PCDH9	down	down	down	down	down
ENSCAFG00000012472	PDE5A	down	down	down	down	down
ENSCAFG00000029034	PDLIM3	down	down	down	down	down
ENSCAFG00000009821	PDZRN4	down	down	down	down	down
ENSCAFG00000001930	PGM5	down	down	down	down	down
ENSCAFG00000011496	PIGR	up	up	up	up	up
ENSCAFG00000015203	PLEKHG6	up	up	n.s.	up	up
ENSCAFG00000020056	PLPPR4	down	down	down	down	down
ENSCAFG00000019242	PNCK	down	down	down	down	down
ENSCAFG00000023666	PRDM6	down	down	down	down	down
ENSCAFG00000032433	PSCA	up	up	up	up	up
ENSCAFG00000003510	PTPRZ1	up	up	n.s.	up	up
ENSCAFG00000003959	RAB19	up	up	up	up	up
ENSCAFG00000017123	RASL12	down	down	down	down	down
ENSCAFG00000005605	RELT	up	up	n.s.	up	up
ENSCAFG00000017405	RGL3	up	up	up	up	up
ENSCAFG00000016763	RGS6	down	down	down	down	down
ENSCAFG00000007290	RGS7BP	down	down	down	down	down
ENSCAFG00000005431	RNASE1	up	up	up	up	up
ENSCAFG00000003293	RSAD2	up	up	up	up	up
ENSCAFG00000017544	S100A14	up	up	n.s.	up	up
ENSCAFG00000008004	SBSPON	down	down	down	down	down
ENSCAFG00000009685	SEC31B	down	down	down	down	down
ENSCAFG00000017916	SEMA7A	up	up	n.s.	up	up
ENSCAFG00000016126	SLC2A4	down	down	down	down	down
ENSCAFG00000001607	SLC39A4	up	up	up	up	up
ENSCAFG00000006389	SLC4A11	up	up	up	up	up
ENSCAFG00000015723	SLC4A3	down	down	down	down	down
ENSCAFG00000012922	SMTN	down	down	down	down	down
ENSCAFG00000007410	SNTA1	down	down	down	down	down
ENSCAFG00000007085	SOAT2	up	up	up	up	up
ENSCAFG00000008270	SORBS1	down	down	down	down	down
ENSCAFG00000007475	SORBS2	down	down	down	down	down
ENSCAFG00000008663	SOWAHB	up	up	up	up	up
ENSCAFG00000004374	SOX9	up	up	n.s.	up	up
ENSCAFG00000015503	SPEG	down	down	down	down	down
ENSCAFG00000001056	SQLE	up	up	up	up	up
ENSCAFG00000032700	ST8SIA6	up	up	up	up	up
ENSCAFG00000004031	STIL	up	up	n.s.	up	up
ENSCAFG00000010852	SYNM	down	down	down	down	down
ENSCAFG00000013162	TAGLN	down	down	down	down	down
ENSCAFG00000017137	TENM2	down	down	down	down	down
ENSCAFG00000011996	TFAP2C	up	up	up	up	up
ENSCAFG00000004788	TFCP2L1	up	up	n.s.	up	up
ENSCAFG00000012941	TFRC	up	up	n.s.	up	up
ENSCAFG00000005294	TK1	up	up	n.s.	up	up
ENSCAFG00000009069	TMEM106C	up	up	up	up	up
ENSCAFG00000002794	TMPRSS11D	up	up	up	up	up
ENSCAFG00000028617	TMPRSS11E	up	up	n.s.	up	up
ENSCAFG00000012845	TMPRSS13	up	up	up	up	up
ENSCAFG00000004110	TRPC3	down	down	down	down	down
ENSCAFG00000009745	UBE2C	up	up	n.s.	up	up
ENSCAFG00000010509	UBE2T	up	up	n.s.	up	up
ENSCAFG00000018934	UHRF1	up	up	n.s.	up	up
ENSCAFG00000000843	UPK3A	up	up	up	up	up
ENSCAFG00000018944	VGLL1	up	up	up	up	up
ENSCAFG00000009858	VTCN1	up	up	up	up	up
ENSCAFG00000017082	WWC1	up	up	up	up	up
ENSCAFG00000013538	ZBTB16	down	down	down	down	down
