# Supplementary material for: RNAseq expression patterns of canine invasive urothelial carcinoma reveal two distinct tumor clusters and shared regions of dysregulation with human bladder tumors
Source: BMC Cancer. 2020 Mar 24;20:251. doi: 10.1186/s12885-020-06737-0 (PMC7092566; doi:10.1186/s12885-020-06737-0)
Supplement: Supplementary file 7 — Additional file 7:. Table S6. Curated gene sets over-represented in canine iUC. [file 12885_2020_6737_MOESM7_ESM.xlsx]

## Sheet: currated
Additional Table 6. Curated gene sets over-represented in canine iUC.
	Up-regulated in BrafV595E				Up-regulated in Brafwt				Down-regulated in BrafV595E				Down-regulated in Brafwt
Gene Set Name	k	k/K	FDR q-value		k	k/K	FDR q-value		k	k/K	FDR q-value		k	k/K	FDR q-value
CHARAFE_BREAST_CANCER_LUMINAL_VS_MESENCHYMAL_UP	122	0.2711	7.84e-83		160	0.3556	3.37e-125
DODD_NASOPHARYNGEAL_CARCINOMA_UP	222	0.1219	1.29e-80		236	0.1296	7.01e-84
ONDER_CDH1_TARGETS_2_DN	113	0.2435	2.56e-71		105	0.2263	4.72e-59
COLDREN_GEFITINIB_RESISTANCE_DN	84	0.3652	1.01e-68		89	0.387	2.74e-72
LIM_MAMMARY_STEM_CELL_DN	100	0.2336	4.19e-61		130	0.3037	5.04e-91
WAMUNYOKOLI_OVARIAN_CANCER_LMP_UP	82	0.3094	1.85e-60		79	0.2981	5.32e-54
VECCHI_GASTRIC_CANCER_EARLY_UP	96	0.2233	9.39e-57
GOBERT_OLIGODENDROCYTE_DIFFERENTIATION_UP	107	0.1877	1.44e-55
KINSEY_TARGETS_OF_EWSR1_FLII_FUSION_UP	155	0.1213	7.88e-55
FISCHER_DREAM_TARGETS	132	0.1421	2.77e-54
GRAESSMANN_APOPTOSIS_BY_DOXORUBICIN_UP					157	0.1375	9.84e-58
HOLLERN_EMT_BREAST_TUMOR_DN					54	0.5684	6.63e-55
CHEN_METABOLIC_SYNDROM_NETWORK					137	0.1132	3.1e-40
CHARAFE_BREAST_CANCER_LUMINAL_VS_BASAL_UP					77	0.2026	2.57e-39
LIU_PROSTATE_CANCER_DN									188	0.3909	1.34e-132		168	0.3493	4.13e-114
LIM_MAMMARY_STEM_CELL_UP									182	0.3722	5.48e-124		178	0.364	1.5e-124
BOQUEST_STEM_CELL_UP									119	0.4577	7.69e-93		93	0.3577	1.87e-63
WONG_ADULT_TISSUE_STEM_MODULE									175	0.2427	1.2e-84		174	0.2413	1.02e-88
NABA_MATRISOME									223	0.2169	2.69e-98
WEST_ADRENOCORTICAL_TUMOR_DN									144	0.2637	2.45e-74
NABA_CORE_MATRISOME									105	0.3818	6.77e-72
ACEVEDO_FGFR1_TARGETS_IN_PROSTATE_CANCER_MODEL_DN									110	0.3571	7.86e-72
LEE_BMP2_TARGETS_UP									161	0.2161	6.73e-70
GOBERT_OLIGODENDROCYTE_DIFFERENTIATION_DN									192	0.1778	5.53e-69		187	0.1731	3.08e-70
CHICAS_RB1_TARGETS_CONFLUENT													156	0.2751	2.45e-88
DACOSTA_UV_RESPONSE_VIA_ERCC3_DN													168	0.1965	4.04e-71
MEISSNER_BRAIN_HCP_WITH_H3K4ME3_AND_H3K27ME3													186	0.174	3.08e-70
CUI_TCF21_TARGETS_2_DN													160	0.1928	1.64e-66
CHARAFE_BREAST_CANCER_LUMINAL_VS_MESENCHYMAL_DN													120	0.2609	1.12e-64
